# Supplementary material for: Unveiling the Gut Microbiota and Resistome of Wild Cotton Mice, Peromyscus gossypinus, from Heavy Metal- and Radionuclide-Contaminated Sites in the Southeastern United States
Source: Microbiol Spectr. 2021 Aug 25;9(1):10.1128/spectrum.00097-21. doi: 10.1128/spectrum.00097-21 (PMC8552609; doi:10.1128/spectrum.00097-21)
Supplement: SUPPLEMENTAL FILE 1 — Supplemental material. Download SPECTRUM00097-21_Supp_1_seq11.xlsx, XLSX file, 11.8 MB [file spectrum00097-21_supp_1_seq11.xlsx]

## Sheet: Table S1a-b. Samples
Supplementary Table S1a. Summary of samples collected from wild Peromyscus and their intestinal tissues
	female	male	small instestine	large instestine
Ash Basins	14	30	22	22
Upper Three Runs	18	26	22	22
Pond B	18	17	18	17
Tim's Branch	18	30	24	24
Total	68	103	86	85
Supplementary Table S1b. Summary of heavy metal concentrations in soils at time of collection
Heavy metal (mg kg−1)	Soil concentrations (mean ± SD)
	Upper three runs (reference site)	Ash basins	Tim's branch	Pond B
	33.37055N 81.62907W	33.19474N W81.73683 W	N33.32664 N W81.71932 W	N33.29394 N W81.54306 W
Chromium	17.42 ± 10.83	25.75 ± 22.36	19.28 ± 10.63	12.3 ± 6.42
Cobalt	2.74 ± 1.27	4.55 ± 5.1	5.71 ± 3.38	1.52 ± 0.39
Nickel	6.64 ± 4.43	9.75 ± 11.64	8.99 ± 6.41	5.32 ± 3.95
Cupper	7.49 ± 5.92	11.65 ± 16.18	7.23 ± 3.54	4.22 ± 2.6
Zinc	22 ± 14.37	25.07 ± 23.55	20.77 ± 10.89	11.64 ± 3.44
Arsenic	26.63 ± 2.48	27.33 ± 4.88	25.99 ± 1.59	24.8 ± 1.65
Strontium	14.46 ± 9.33	40.34 ± 49.25	25.05 ± 13.1	5.92 ± 2.95
Lead	21.48 ± 14.75	16.42 ± 11.03	18.59 ± 9.1	7.74 ± 4.88
Uranium	1.61 ± 0.88	2.11 ± 1.38	6.29 ± 13.77	1.03 ± 0.31

## Sheet: Table S2. Multicomp
Supplementary Table S2. Multiple comparisons test based on a corrected Kruskal-Wallis test statistic of the Phyla observed in the intestinal tissues from the four sampling sites.
OTU	Test-Statistic	P	FDR_P	Bonferroni_P	Tims_Branch_mean	Pond_B_mean	Upper_Three_Runs_mean	Ash_Basins_mean
Unassigned;Other	75.6636	2.61139e-16	1.07067e-14	1.07067e-14	0.0433764	0.0659367	0.112874	0.0643956
k__Archaea;p__Crenarchaeota	69.9678	4.33668e-15	8.8902e-14	1.77804e-13	0	0.00038914	3.17908e-06	2.37373e-06
k__Bacteria;p__Planctomycetes	56.1274	3.94597e-12	5.26221e-11	1.61785e-10	0.000122293	0.00195811	8.11442e-05	0.000673753
k__Bacteria;p__Acidobacteria	55.5918	5.13386e-12	5.26221e-11	2.10488e-10	0.000213303	0.00264935	7.44171e-05	0.00038894
k__Bacteria;p__Bacteroidetes	45.545	7.08652e-10	5.81095e-09	2.90547e-08	0.0694104	0.0804878	0.0802896	0.0190898
k__Bacteria;p__Chloroflexi	40.7655	7.33246e-09	5.01051e-08	3.00631e-07	0.000105228	0.000183024	4.60521e-06	0.000159685
k__Bacteria;p__Gemmatimonadetes	37.2059	4.16214e-08	2.43782e-07	1.70648e-06	1.74822e-05	4.85793e-05	0	5.60211e-05
k__Bacteria;Other	35.8851	7.91926e-08	4.05862e-07	3.2469e-06	5.9801e-05	0.00016749	0.000136089	5.51284e-05
k__Bacteria;p__WPS-2	29.1609	2.07165e-06	9.43751e-06	8.49376e-05	0	3.47475e-05	5.60766e-06	2.24887e-06
k__Bacteria;p__TM7	28.4387	2.93799e-06	1.20458e-05	0.000120458	0.020168	0.0645963	0.068054	0.0522005
k__Bacteria;p__Fusobacteria	27.7414	4.11555e-06	1.53398e-05	0.000168738	7.88144e-06	0.000174244	2.71814e-05	2.9993e-05
k__Bacteria;p__Cyanobacteria	24.8896	1.62834e-05	5.56349e-05	0.000667618	0.00247095	0.0207523	0.0117008	0.00769429
k__Bacteria;p__Verrucomicrobia	23.1354	3.78414e-05	0.000119346	0.0015515	0.000403623	0.000633501	0.000401367	0.000348892
k__Archaea;p__Euryarchaeota	21.6296	7.78943e-05	0.000228119	0.00319367	1.55467e-05	0.000133144	0	2.30362e-06
k__Bacteria;p__Chlamydiae	21.4802	8.36689e-05	0.000228695	0.00343042	8.4351e-06	3.08592e-05	0.000737655	3.97655e-05
k__Bacteria;p__Proteobacteria	20.9168	0.00010955	0.000280722	0.00449156	0.207631	0.182812	0.127914	0.272877
k__Bacteria;p__OD1	17.6105	0.000529174	0.00127624	0.0216961	0.000448344	0.000312603	6.53057e-05	0.000453029
k__Bacteria;p__Deferribacteres	17.0327	0.000695883	0.00158507	0.0285312	0.00317638	0.00271837	0.00381825	0.00300599
k__Bacteria;p__FCPU426	16.2329	0.00101589	0.00219218	0.0416514	0	9.78595e-06	0	1.03387e-06
k__Bacteria;p__Armatimonadetes	15.746	0.00127838	0.00262067	0.0524134	4.87738e-06	0.000199109	0	1.639e-05
k__Bacteria;p__Spirochaetes	14.9015	0.00190277	0.00371494	0.0780137	0.00121454	4.88612e-05	0.000297113	0.00242047
k__Bacteria;p__Tenericutes	14.7621	0.00203163	0.00378621	0.0832967	0.0111159	0.00327258	0.00316843	0.00216249
k__Bacteria;p__AD3	12.4786	0.00591124	0.0105374	0.242361	0	3.58361e-06	0	0
k__Bacteria;p__Nitrospirae	11.226	0.0105645	0.0180477	0.433144	0	1.82134e-05	0	1.88885e-05
k__Bacteria;p__Actinobacteria	9.7499	0.0208162	0.0341386	0.853464	0.0637109	0.0867515	0.0859562	0.100781
k__Bacteria;p__[Thermi]	9.55632	0.0227397	0.0358587	0.932327	0	6.41994e-05	1.36918e-06	2.58916e-05
k__Bacteria;p__Chlorobi	9.37066	0.0247478	0.0375801	1	0	3.96338e-06	0	4.82664e-06
k__Bacteria;p__OP11	8.61856	0.0348167	0.0509816	1	3.45482e-06	5.9787e-06	0	0
k__Bacteria;p__TM6	7.83018	0.0496548	0.0702016	1	1.18485e-05	8.90148e-06	2.89945e-06	1.2112e-05
k__Bacteria;p__WS3	7.4257	0.0594986	0.0813147	1	0	0	0	7.71009e-06
k__Bacteria;p__Firmicutes	6.71462	0.081572	0.107886	1	0.576285	0.485553	0.504384	0.473056
k__Bacteria;p__Lentisphaerae	6.04082	0.109641	0.140478	1	1.28288e-05	0	0	0
k__Bacteria;p__BRC1	5.14154	0.161722	0.200927	1	0	1.00327e-06	0	3.7166e-06
k__Bacteria;p__Fibrobacteres	4.91694	0.177981	0.214624	1	0	0	0	7.94099e-07
k__Bacteria;p__FBP	4.68634	0.196259	0.229904	1	0	3.00904e-05	0	7.21592e-07
k__Bacteria;p__Elusimicrobia	4.44453	0.217292	0.247471	1	6.30515e-06	8.90917e-06	2.582e-06	4.13903e-06
k__Bacteria;p__WS4	4.10345	0.250508	0.27759	1	0	1.90019e-06	0	0
k__Archaea;p__[Parvarchaeota]	2.44186	0.48589	0.48589	1	0	0	0	5.16934e-07
k__Bacteria;p__NKB19	2.44186	0.48589	0.48589	1	0	0	0	2.06773e-06
k__Bacteria;p__OP3	2.44186	0.48589	0.48589	1	0	0	0	4.41396e-06
k__Bacteria;p__WS6	2.44186	0.48589	0.48589	1	0	0	0	7.75401e-07

## Sheet: Table S3. Pairwise comp phylum
Supplementary Table S3. Phyla with significant differences between the four sampling sites. This table contains the output from QIIME's group signficance script, which used the Monte-Carlo simulated non-parametric t-test .
Ash Basins vs Pond B
OTU	Test-Statistic	P	FDR_P	Bonferroni_P	Pond_B_mean	Ash_Basins_mean
k__Bacteria;p__Firmicutes	0.288222	0.778222	0.997097	1	0.485553	0.473056
k__Bacteria;p__Proteobacteria	-2.1848	0.032967	0.150183	1	0.182812	0.272877
k__Bacteria;p__Actinobacteria	-0.998889	0.330669	0.691389	1	0.0867515	0.100781
Unassigned;Other	0.154746	0.896104	1	1	0.0659367	0.0643956
k__Bacteria;p__TM7	0.89057	0.384615	0.691389	1	0.0645963	0.0522005
k__Bacteria;p__Bacteroidetes	4.71516	0.000999001	0.0102398	0.040959	0.0804878	0.0190898
k__Bacteria;p__Cyanobacteria	1.14784	0.263736	0.63607	1	0.0207523	0.00769429
k__Bacteria;p__Deferribacteres	-0.128114	0.944056	1	1	0.00271837	0.00300599
k__Bacteria;p__Spirochaetes	-1.4488	0.0909091	0.310606	1	4.88612e-05	0.00242047
k__Bacteria;p__Tenericutes	1.2835	0.204795	0.524788	1	0.00327258	0.00216249
k__Bacteria;p__Planctomycetes	1.34306	0.154845	0.488358	1	0.00195811	0.000673753
k__Bacteria;p__OD1	-0.718526	0.477522	0.753016	1	0.000312603	0.000453029
k__Bacteria;p__Acidobacteria	2.141	0.00599401	0.0477855	0.245754	0.00264935	0.00038894
k__Bacteria;p__Verrucomicrobia	0.934889	0.377622	0.691389	1	0.000633501	0.000348892
k__Bacteria;p__Chloroflexi	0.2414	0.839161	1	1	0.000183024	0.000159685
k__Bacteria;p__Gemmatimonadetes	-0.231189	0.865135	1	1	4.85793e-05	5.60211e-05
k__Bacteria;Other	5.29498	0.000999001	0.0102398	0.040959	0.00016749	5.51284e-05
k__Bacteria;p__Chlamydiae	-0.444829	0.698302	0.962537	1	3.08592e-05	3.97655e-05
k__Bacteria;p__Fusobacteria	2.06485	0.026973	0.150183	1	0.000174244	2.9993e-05
k__Bacteria;p__[Thermi]	0.738664	0.704296	0.962537	1	6.41994e-05	2.58916e-05
k__Bacteria;p__Nitrospirae	-0.0354542	0.966034	1	1	1.82134e-05	1.88885e-05
k__Bacteria;p__Armatimonadetes	1.21477	0.197802	0.524788	1	0.000199109	1.639e-05
k__Bacteria;p__TM6	-0.433389	0.689311	0.962537	1	8.90148e-06	1.2112e-05
k__Bacteria;p__WS3	-1.08652	0.401598	0.691389	1	0	7.71009e-06
k__Bacteria;p__Chlorobi	-0.178038	0.764236	0.997097	1	3.96338e-06	4.82664e-06
k__Bacteria;p__OP3	-0.819327	1	1	1	0	4.41396e-06
k__Bacteria;p__Elusimicrobia	0.940461	0.374625	0.691389	1	8.90917e-06	4.13903e-06
k__Bacteria;p__BRC1	-0.885537	0.421578	0.691389	1	1.00327e-06	3.7166e-06
k__Archaea;p__Crenarchaeota	1.82365	0.000999001	0.0102398	0.040959	0.00038914	2.37373e-06
k__Archaea;p__Euryarchaeota	1.46878	0.00699301	0.0477855	0.286713	0.000133144	2.30362e-06
k__Bacteria;p__WPS-2	3.46294	0.000999001	0.0102398	0.040959	3.47475e-05	2.24887e-06
k__Bacteria;p__NKB19	-0.819327	1	1	1	0	2.06773e-06
k__Bacteria;p__FCPU426	1.98572	0.032967	0.150183	1	9.78595e-06	1.03387e-06
k__Bacteria;p__Fibrobacteres	-1.12041	0.381618	0.691389	1	0	7.94099e-07
k__Bacteria;p__WS6	-0.819327	0.66034	0.962537	1	0	7.75401e-07
k__Bacteria;p__FBP	1.23501	0.180819	0.524788	1	3.00904e-05	7.21592e-07
k__Archaea;p__[Parvarchaeota]	-0.819327	1	1	1	0	5.16934e-07
k__Bacteria;p__AD3	2.14715	0.0579421	0.215966	1	3.58361e-06	0
k__Bacteria;p__OP11	1.61629	0.0579421	0.215966	1	5.9787e-06	0
k__Bacteria;p__WS4	1.22191	0.420579	0.691389	1	1.90019e-06	0
k__Bacteria;p__Lentisphaerae	nan	nan	1	nan	0	0
Ash Basins vs Upper Three Runs
OTU	Test-Statistic	P	FDR_P	Bonferroni_P	Upper_Three_Runs_mean	Ash_Basins_mean
k__Bacteria;p__Firmicutes	0.885537	0.388611	0.72423	1	0.504384	0.473056
k__Bacteria;p__Proteobacteria	-4.48426	0.000999001	0.00819181	0.040959	0.127914	0.272877
k__Bacteria;p__Actinobacteria	-1.31803	0.203796	0.472004	1	0.0859562	0.100781
Unassigned;Other	5.56927	0.000999001	0.00819181	0.040959	0.112874	0.0643956
k__Bacteria;p__TM7	1.25244	0.241758	0.472004	1	0.068054	0.0522005
k__Bacteria;p__Bacteroidetes	5.73971	0.000999001	0.00819181	0.040959	0.0802896	0.0190898
k__Bacteria;p__Cyanobacteria	0.552914	0.895105	1	1	0.0117008	0.00769429
k__Bacteria;p__Deferribacteres	0.421089	0.8002	1	1	0.00381825	0.00300599
k__Bacteria;p__Spirochaetes	-1.50232	0.0579421	0.237562	1	0.000297113	0.00242047
k__Bacteria;p__Tenericutes	1.24655	0.241758	0.472004	1	0.00316843	0.00216249
k__Bacteria;p__Planctomycetes	-1.89366	0.003996	0.0234052	0.163836	8.11442e-05	0.000673753
k__Bacteria;p__OD1	-2.72914	0.000999001	0.00819181	0.040959	6.53057e-05	0.000453029
k__Bacteria;p__Acidobacteria	-1.09787	0.215784	0.472004	1	7.44171e-05	0.00038894
k__Bacteria;p__Verrucomicrobia	0.198396	0.855145	1	1	0.000401367	0.000348892
k__Bacteria;p__Chloroflexi	-2.10254	0.00699301	0.031857	0.286713	4.60521e-06	0.000159685
k__Bacteria;p__Gemmatimonadetes	-2.1487	0.00599401	0.0307193	0.245754	0	5.60211e-05
k__Bacteria;Other	3.5915	0.000999001	0.00819181	0.040959	0.000136089	5.51284e-05
k__Bacteria;p__Chlamydiae	1.59938	0.003996	0.0234052	0.163836	0.000737655	3.97655e-05
k__Bacteria;p__Fusobacteria	-0.131049	0.926074	1	1	2.71814e-05	2.9993e-05
k__Bacteria;p__[Thermi]	-1.90581	0.0719281	0.245754	1	1.36918e-06	2.58916e-05
k__Bacteria;p__Nitrospirae	-1.40791	0.0669331	0.245754	1	0	1.88885e-05
k__Bacteria;p__Armatimonadetes	-1.56196	0.104895	0.307193	1	0	1.639e-05
k__Bacteria;p__TM6	-1.53059	0.114885	0.314019	1	2.89945e-06	1.2112e-05
k__Bacteria;p__WS3	-1.2622	0.22977	0.472004	1	0	7.71009e-06
k__Bacteria;p__Chlorobi	-1.55578	0.0899101	0.283563	1	0	4.82664e-06
k__Bacteria;p__OP3	-0.9518	1	1	1	0	4.41396e-06
k__Bacteria;p__Elusimicrobia	-0.418514	0.744256	1	1	2.582e-06	4.13903e-06
k__Bacteria;p__BRC1	-1.46258	0.228771	0.472004	1	0	3.7166e-06
k__Archaea;p__Crenarchaeota	0.261646	0.95005	1	1	3.17908e-06	2.37373e-06
k__Archaea;p__Euryarchaeota	-1.19897	0.507493	0.800277	1	0	2.30362e-06
k__Bacteria;p__WPS-2	0.862367	0.451548	0.791329	1	5.60766e-06	2.24887e-06
k__Bacteria;p__NKB19	-0.9518	1	1	1	0	2.06773e-06
k__Bacteria;p__FCPU426	-0.9518	1	1	1	0	1.03387e-06
k__Bacteria;p__Fibrobacteres	-1.30156	0.482517	0.791329	1	0	7.94099e-07
k__Bacteria;p__WS6	-0.9518	0.667333	1	1	0	7.75401e-07
k__Bacteria;p__FBP	-1.2818	0.467532	0.791329	1	0	7.21592e-07
k__Archaea;p__[Parvarchaeota]	-0.9518	1	1	1	0	5.16934e-07
k__Bacteria;p__AD3	nan	nan	1	nan	0	0
k__Bacteria;p__Lentisphaerae	nan	nan	1	nan	0	0
k__Bacteria;p__OP11	nan	nan	1	nan	0	0
k__Bacteria;p__WS4	nan	nan	1	nan	0	0
Ash Basins vs Tim's Branch
OTU	Test-Statistic	P	FDR_P	Bonferroni_P	Tims_Branch_mean	Ash_Basins_mean
k__Bacteria;p__Firmicutes	2.39147	0.026973	0.141081	1	0.576285	0.473056
k__Bacteria;p__Proteobacteria	-1.62584	0.0989011	0.333524	1	0.207631	0.272877
k__Bacteria;p__Actinobacteria	-2.95514	0.004995	0.0511988	0.204795	0.0637109	0.100781
Unassigned;Other	-2.42147	0.011988	0.0983017	0.491508	0.0433764	0.0643956
k__Bacteria;p__TM7	-3.32656	0.001998	0.027306	0.0819181	0.020168	0.0522005
k__Bacteria;p__Bacteroidetes	4.01018	0.000999001	0.027306	0.040959	0.0694104	0.0190898
k__Bacteria;p__Cyanobacteria	-2.29123	0.017982	0.122877	0.737263	0.00247095	0.00769429
k__Bacteria;p__Deferribacteres	0.0758991	0.901099	1	1	0.00317638	0.00300599
k__Bacteria;p__Spirochaetes	-0.778514	0.563437	0.924036	1	0.00121454	0.00242047
k__Bacteria;p__Tenericutes	2.60216	0.001998	0.027306	0.0819181	0.0111159	0.00216249
k__Bacteria;p__Planctomycetes	-1.69818	0.028971	0.141081	1	0.000122293	0.000673753
k__Bacteria;p__OD1	-0.0189604	0.993007	1	1	0.000448344	0.000453029
k__Bacteria;p__Acidobacteria	-0.559297	0.816184	1	1	0.000213303	0.00038894
k__Bacteria;p__Verrucomicrobia	0.187134	0.886114	1	1	0.000403623	0.000348892
k__Bacteria;p__Chloroflexi	-0.510429	0.604396	0.953085	1	0.000105228	0.000159685
k__Bacteria;p__Gemmatimonadetes	-1.34879	0.230769	0.556561	1	1.74822e-05	5.60211e-05
k__Bacteria;Other	0.270354	0.791209	1	1	5.9801e-05	5.51284e-05
k__Bacteria;p__Chlamydiae	-1.80196	0.0599401	0.245754	1	8.4351e-06	3.97655e-05
k__Bacteria;p__Fusobacteria	-1.24917	0.268731	0.61211	1	7.88144e-06	2.9993e-05
k__Bacteria;p__[Thermi]	-1.96521	0.030969	0.141081	1	0	2.58916e-05
k__Bacteria;p__Nitrospirae	-1.37091	0.113886	0.333524	1	0	1.88885e-05
k__Bacteria;p__Armatimonadetes	-1.03537	0.428571	0.836735	1	4.87738e-06	1.639e-05
k__Bacteria;p__TM6	-0.0268614	0.983017	1	1	1.18485e-05	1.2112e-05
k__Bacteria;p__WS3	-1.22903	0.107892	0.333524	1	0	7.71009e-06
k__Bacteria;p__Chlorobi	-1.51489	0.130869	0.357709	1	0	4.82664e-06
k__Bacteria;p__OP3	-0.926784	1	1	1	0	4.41396e-06
k__Bacteria;p__Elusimicrobia	0.332793	0.868132	1	1	6.30515e-06	4.13903e-06
k__Bacteria;p__BRC1	-1.42414	0.365634	0.763886	1	0	3.7166e-06
k__Archaea;p__Crenarchaeota	-1.05612	0.523477	0.894272	1	0	2.37373e-06
k__Archaea;p__Euryarchaeota	0.910752	0.742258	1	1	1.55467e-05	2.30362e-06
k__Bacteria;p__WPS-2	-1.50682	0.104895	0.333524	1	0	2.24887e-06
k__Bacteria;p__NKB19	-0.926784	1	1	1	0	2.06773e-06
k__Bacteria;p__FCPU426	-0.926784	1	1	1	0	1.03387e-06
k__Bacteria;p__Fibrobacteres	-1.26735	0.497502	0.886852	1	0	7.94099e-07
k__Bacteria;p__WS6	-0.926784	0.986014	1	1	0	7.75401e-07
k__Bacteria;p__FBP	-1.24811	0.493506	0.886852	1	0	7.21592e-07
k__Archaea;p__[Parvarchaeota]	-0.926784	1	1	1	0	5.16934e-07
k__Bacteria;p__Lentisphaerae	1.44207	0.181818	0.465909	1	1.28288e-05	0
k__Bacteria;p__OP11	1.07916	0.372627	0.763886	1	3.45482e-06	0
k__Bacteria;p__AD3	nan	nan	1	nan	0	0
k__Bacteria;p__WS4	nan	nan	1	nan	0	0
Tim's Branch vs Pond B
OTU	Test-Statistic	P	FDR_P	Bonferroni_P	Tims_Branch_mean	Pond_B_mean
k__Bacteria;p__Firmicutes	2.07392	0.042957	0.110077	1	0.576285	0.485553
k__Bacteria;p__Proteobacteria	0.65065	0.544456	0.790509	1	0.207631	0.182812
k__Bacteria;p__Actinobacteria	-1.90609	0.0719281	0.151548	1	0.0637109	0.0867515
k__Bacteria;p__Bacteroidetes	-0.564098	0.578422	0.790509	1	0.0694104	0.0804878
Unassigned;Other	-4.15865	0.000999001	0.004551	0.040959	0.0433764	0.0659367
k__Bacteria;p__TM7	-3.94666	0.000999001	0.004551	0.040959	0.020168	0.0645963
k__Bacteria;p__Cyanobacteria	-1.52298	0.000999001	0.004551	0.040959	0.00247095	0.0207523
k__Bacteria;p__Tenericutes	1.88258	0.0609391	0.146971	1	0.0111159	0.00327258
k__Bacteria;p__Deferribacteres	0.230453	0.858142	1	1	0.00317638	0.00271837
k__Bacteria;p__Acidobacteria	-2.2337	0.000999001	0.004551	0.040959	0.000213303	0.00264935
k__Bacteria;p__Planctomycetes	-1.91784	0.000999001	0.004551	0.040959	0.000122293	0.00195811
k__Bacteria;p__Verrucomicrobia	-0.590455	0.573427	0.790509	1	0.000403623	0.000633501
k__Archaea;p__Crenarchaeota	-1.69993	0.000999001	0.004551	0.040959	0	0.00038914
k__Bacteria;p__OD1	0.503056	0.719281	0.921578	1	0.000448344	0.000312603
k__Bacteria;p__Armatimonadetes	-1.19997	0.025974	0.0760668	1	4.87738e-06	0.000199109
k__Bacteria;p__Chloroflexi	-0.749828	0.602398	0.796719	1	0.000105228	0.000183024
k__Bacteria;p__Fusobacteria	-2.26842	0.000999001	0.004551	0.040959	7.88144e-06	0.000174244
k__Bacteria;Other	-4.16449	0.000999001	0.004551	0.040959	5.9801e-05	0.00016749
k__Archaea;p__Euryarchaeota	-1.20337	0.170829	0.333524	1	1.55467e-05	0.000133144
k__Bacteria;p__[Thermi]	-1.19731	0.00799201	0.0327672	0.327672	0	6.41994e-05
k__Bacteria;p__Spirochaetes	1.72733	0.021978	0.0693153	0.901099	0.00121454	4.88612e-05
k__Bacteria;p__Gemmatimonadetes	-1.8365	0.0649351	0.147908	1	1.74822e-05	4.85793e-05
k__Bacteria;p__WPS-2	-3.48698	0.000999001	0.004551	0.040959	0	3.47475e-05
k__Bacteria;p__Chlamydiae	-2.45775	0.010989	0.0375458	0.450549	8.4351e-06	3.08592e-05
k__Bacteria;p__FBP	-1.17268	0.188811	0.351875	1	0	3.00904e-05
k__Bacteria;p__Nitrospirae	-1.54234	0.035964	0.0983017	1	0	1.82134e-05
k__Bacteria;p__FCPU426	-2.14675	0.010989	0.0375458	0.450549	0	9.78595e-06
k__Bacteria;p__Elusimicrobia	-0.314398	0.848152	1	1	6.30515e-06	8.90917e-06
k__Bacteria;p__TM6	0.286891	0.902098	1	1	1.18485e-05	8.90148e-06
k__Bacteria;p__OP11	-0.451682	0.53047	0.790509	1	3.45482e-06	5.9787e-06
k__Bacteria;p__Chlorobi	-1.13198	0.34965	0.62329	1	0	3.96338e-06
k__Bacteria;p__AD3	-1.98914	0.0739261	0.151548	1	0	3.58361e-06
k__Bacteria;p__WS4	-1.13198	0.414585	0.70825	1	0	1.90019e-06
k__Bacteria;p__BRC1	-1.13198	0.44955	0.737263	1	0	1.00327e-06
k__Bacteria;p__Lentisphaerae	1.18105	0.495504	0.781372	1	1.28288e-05	0
k__Archaea;p__[Parvarchaeota]	nan	nan	1	nan	0	0
k__Bacteria;p__Fibrobacteres	nan	nan	1	nan	0	0
k__Bacteria;p__NKB19	nan	nan	1	nan	0	0
k__Bacteria;p__OP3	nan	nan	1	nan	0	0
k__Bacteria;p__WS3	nan	nan	1	nan	0	0
k__Bacteria;p__WS6	nan	nan	1	nan	0	0
Tim's Branch vs Upper Three Runs
OTU	Test-Statistic	P	FDR_P	Bonferroni_P	Tims_Branch_mean	Upper_Three_Runs_mean
k__Bacteria;p__Firmicutes	2.0315	0.047952	0.17873	1	0.576285	0.504384
k__Bacteria;p__Proteobacteria	2.7703	0.00999001	0.0682651	0.40959	0.207631	0.127914
Unassigned;Other	-14.0559	0.000999001	0.013653	0.040959	0.0433764	0.112874
k__Bacteria;p__Actinobacteria	-2.40849	0.020979	0.107517	0.86014	0.0637109	0.0859562
k__Bacteria;p__Bacteroidetes	-0.660066	0.508492	0.868673	1	0.0694104	0.0802896
k__Bacteria;p__TM7	-4.4997	0.000999001	0.013653	0.040959	0.020168	0.068054
k__Bacteria;p__Cyanobacteria	-1.23148	0.024975	0.113775	1	0.00247095	0.0117008
k__Bacteria;p__Deferribacteres	-0.37634	0.765235	1	1	0.00317638	0.00381825
k__Bacteria;p__Tenericutes	2.20703	0.027972	0.114685	1	0.0111159	0.00316843
k__Bacteria;p__Chlamydiae	-1.54967	0.00799201	0.0655345	0.327672	8.4351e-06	0.000737655
k__Bacteria;p__Verrucomicrobia	0.00669045	0.995005	1	1	0.000403623	0.000401367
k__Bacteria;p__Spirochaetes	1.54785	0.0979021	0.301342	1	0.00121454	0.000297113
k__Bacteria;Other	-2.8868	0.000999001	0.013653	0.040959	5.9801e-05	0.000136089
k__Bacteria;p__Planctomycetes	0.695332	0.604396	0.991209	1	0.000122293	8.11442e-05
k__Bacteria;p__Acidobacteria	1.15138	0.414585	0.856044	1	0.000213303	7.44171e-05
k__Bacteria;p__OD1	1.81651	0.001998	0.0204795	0.0819181	0.000448344	6.53057e-05
k__Bacteria;p__Fusobacteria	-1.09997	0.350649	0.845684	1	7.88144e-06	2.71814e-05
k__Bacteria;p__WPS-2	-1.43807	0.140859	0.385015	1	0	5.60766e-06
k__Bacteria;p__Chloroflexi	1.27373	0.016983	0.099472	0.696304	0.000105228	4.60521e-06
k__Archaea;p__Crenarchaeota	-1.36114	0.464535	0.868673	1	0	3.17908e-06
k__Bacteria;p__TM6	1.04759	0.374625	0.853313	1	1.18485e-05	2.89945e-06
k__Bacteria;p__Elusimicrobia	0.556745	0.745255	1	1	6.30515e-06	2.582e-06
k__Bacteria;p__[Thermi]	-1.27684	0.503497	0.868673	1	0	1.36918e-06
k__Bacteria;p__Gemmatimonadetes	1.66823	0.0569431	0.194555	1	1.74822e-05	0
k__Bacteria;p__Armatimonadetes	1.69413	0.102897	0.301342	1	4.87738e-06	0
k__Bacteria;p__Lentisphaerae	1.37244	0.223776	0.573427	1	1.28288e-05	0
k__Bacteria;p__OP11	1.02705	0.417582	0.856044	1	3.45482e-06	0
k__Archaea;p__Euryarchaeota	1.02705	0.482517	0.868673	1	1.55467e-05	0
k__Archaea;p__[Parvarchaeota]	nan	nan	1	nan	0	0
k__Bacteria;p__AD3	nan	nan	1	nan	0	0
k__Bacteria;p__BRC1	nan	nan	1	nan	0	0
k__Bacteria;p__Chlorobi	nan	nan	1	nan	0	0
k__Bacteria;p__FBP	nan	nan	1	nan	0	0
k__Bacteria;p__FCPU426	nan	nan	1	nan	0	0
k__Bacteria;p__Fibrobacteres	nan	nan	1	nan	0	0
k__Bacteria;p__NKB19	nan	nan	1	nan	0	0
k__Bacteria;p__Nitrospirae	nan	nan	1	nan	0	0
k__Bacteria;p__OP3	nan	nan	1	nan	0	0
k__Bacteria;p__WS3	nan	nan	1	nan	0	0
k__Bacteria;p__WS4	nan	nan	1	nan	0	0
k__Bacteria;p__WS6	nan	nan	1	nan	0	0
Pond B vs Upper Three Runs
OTU	Test-Statistic	P	FDR_P	Bonferroni_P	Pond_B_mean	Upper_Three_Runs_mean
k__Bacteria;p__Firmicutes	-0.582118	0.58042	0.79324	1	0.485553	0.504384
k__Bacteria;p__Proteobacteria	2.13559	0.030969	0.0936207	1	0.182812	0.127914
Unassigned;Other	-8.00854	0.000999001	0.00585129	0.040959	0.0659367	0.112874
k__Bacteria;p__Actinobacteria	0.0777293	0.928072	1	1	0.0867515	0.0859562
k__Bacteria;p__Bacteroidetes	0.0112149	0.993007	1	1	0.0804878	0.0802896
k__Bacteria;p__TM7	-0.229046	0.835165	1	1	0.0645963	0.068054
k__Bacteria;p__Cyanobacteria	0.628387	0.507493	0.743114	1	0.0207523	0.0117008
k__Bacteria;p__Deferribacteres	-0.747033	0.477522	0.725127	1	0.00271837	0.00381825
k__Bacteria;p__Tenericutes	0.125062	0.9001	1	1	0.00327258	0.00316843
k__Bacteria;p__Chlamydiae	-1.32761	0.180819	0.353028	1	3.08592e-05	0.000737655
k__Bacteria;p__Verrucomicrobia	0.651235	0.528472	0.747149	1	0.000633501	0.000401367
k__Bacteria;p__Spirochaetes	-1.83327	0.0669331	0.171516	1	4.88612e-05	0.000297113
k__Bacteria;Other	1.0087	0.336663	0.600139	1	0.00016749	0.000136089
k__Bacteria;p__Planctomycetes	2.01761	0.000999001	0.00585129	0.040959	0.00195811	8.11442e-05
k__Bacteria;p__Acidobacteria	2.44367	0.000999001	0.00585129	0.040959	0.00264935	7.44171e-05
k__Bacteria;p__OD1	2.1833	0.001998	0.00819181	0.0819181	0.000312603	6.53057e-05
k__Bacteria;p__Fusobacteria	2.01223	0.017982	0.0614386	0.737263	0.000174244	2.71814e-05
k__Bacteria;p__WPS-2	2.7342	0.001998	0.00819181	0.0819181	3.47475e-05	5.60766e-06
k__Bacteria;p__Chloroflexi	3.78091	0.000999001	0.00585129	0.040959	0.000183024	4.60521e-06
k__Archaea;p__Crenarchaeota	1.73168	0.000999001	0.00585129	0.040959	0.00038914	3.17908e-06
k__Bacteria;p__TM6	1.41544	0.145854	0.299001	1	8.90148e-06	2.89945e-06
k__Bacteria;p__Elusimicrobia	1.24603	0.250749	0.467305	1	8.90917e-06	2.582e-06
k__Bacteria;p__[Thermi]	1.20326	0.103896	0.236652	1	6.41994e-05	1.36918e-06
k__Archaea;p__Euryarchaeota	1.42268	0.000999001	0.00585129	0.040959	0.000133144	0
k__Bacteria;p__Gemmatimonadetes	4.24108	0.000999001	0.00585129	0.040959	4.85793e-05	0
k__Bacteria;p__Armatimonadetes	1.26376	0.001998	0.00819181	0.0819181	0.000199109	0
k__Bacteria;p__FCPU426	2.20502	0.00699301	0.0260648	0.286713	9.78595e-06	0
k__Bacteria;p__Nitrospirae	1.5842	0.031968	0.0936207	1	1.82134e-05	0
k__Bacteria;p__OP11	1.53799	0.0659341	0.171516	1	5.9787e-06	0
k__Bacteria;p__AD3	2.04313	0.0769231	0.18552	1	3.58361e-06	0
k__Bacteria;p__FBP	1.20451	0.140859	0.299001	1	3.00904e-05	0
k__Bacteria;p__Chlorobi	1.16271	0.408591	0.696304	1	3.96338e-06	0
k__Bacteria;p__WS4	1.16271	0.424575	0.696304	1	1.90019e-06	0
k__Bacteria;p__BRC1	1.16271	0.446553	0.70418	1	1.00327e-06	0
k__Archaea;p__[Parvarchaeota]	nan	nan	1	nan	0	0
k__Bacteria;p__Fibrobacteres	nan	nan	1	nan	0	0
k__Bacteria;p__Lentisphaerae	nan	nan	1	nan	0	0
k__Bacteria;p__NKB19	nan	nan	1	nan	0	0
k__Bacteria;p__OP3	nan	nan	1	nan	0	0
k__Bacteria;p__WS3	nan	nan	1	nan	0	0
k__Bacteria;p__WS6	nan	nan	1	nan	0	0

## Sheet: Table S4. Pairwise comp genus
Supplementary Table S4. Genera with significant differences between the four sampling sites. This table contains the output from QIIME's group signficance script, which used the Monte-Carlo simulated non-parametric t-test .
Ash Basin's vs Upper Three Runs								Ash Basins vs Pond B								Ash Basins vs Tim's Branch								Tim's Branch vs Upper Three Runs									Tim's Branch vs Pond B								Upper Three Runs vs Pond B
OTU	Test-Statistic	P	FDR_P	Bonferroni_P	Upper_Three_Runs_mean	Ash_Basins_mean		OTU	Test-Statistic	P	FDR_P	Bonferroni_P	Pond_B_mean	Ash_Basins_mean		OTU	Test-Statistic	P	FDR_P	Bonferroni_P	Tims_Branch_mean	Ash_Basins_mean		OTU	Test-Statistic	P	FDR_P	Bonferroni_P	Tims_Branch_mean	Upper_Three_Runs_mean			OTU	Test-Statistic	P	FDR_P	Bonferroni_P	Tims_Branch_mean	Pond_B_mean		OTU	Test-Statistic	P	FDR_P	Bonferroni_P	Pond_B_mean	Upper_Three_Runs_mean
k__Bacteria;p__Firmicutes;c__Bacilli;o__Lactobacillales;f__Lactobacillaceae;g__Lactobacillus	0.0353963	0.978022	1	1	0.287513	0.28616		k__Bacteria;p__Firmicutes;c__Bacilli;o__Lactobacillales;f__Lactobacillaceae;g__Lactobacillus	0.144527	0.879121	1	1	0.293153	0.28616		k__Bacteria;p__Firmicutes;c__Bacilli;o__Lactobacillales;f__Lactobacillaceae;g__Lactobacillus	3.39005	0.000999001	0.0277223	0.776224	0.449968	0.28616		Unassigned;Other;Other;Other;Other;Other	-14.0559	0.000999001	0.0277223	0.776224	0.0433764	0.112874			k__Bacteria;p__Firmicutes;c__Bacilli;o__Lactobacillales;f__Lactobacillaceae;g__Lactobacillus	2.88804	0.003996	0.0344988	1	0.449968	0.293153		k__Bacteria;p__Proteobacteria;c__Gammaproteobacteria;o__Legionellales;f__Legionellaceae;g__	0.13792	0.881119	1	1	0.293153	0.287513
Unassigned;Other;Other;Other;Other;Other	5.56927	0.000999001	0.0158413	0.776224	0.112874	0.0643956		k__Bacteria;p__Proteobacteria;c__Deltaproteobacteria;o__Desulfovibrionales;f__Desulfovibrionaceae;g__Desulfovibrio	1.13541	0.272727	0.718336	1	0.10881	0.0857539		k__Bacteria;p__Proteobacteria;c__Deltaproteobacteria;o__Desulfovibrionales;f__Desulfovibrionaceae;g__Desulfovibrio	1.37823	0.180819	0.71318	1	0.113834	0.0857539		k__Bacteria;p__Actinobacteria;c__Coriobacteriia;o__Coriobacteriales;f__Coriobacteriaceae;Other	-5.09252	0.000999001	0.0277223	0.776224	0.00103944	0.00382982			k__Bacteria;p__Proteobacteria;c__Deltaproteobacteria;o__Desulfovibrionales;f__Desulfovibrionaceae;g__Desulfovibrio	0.222056	0.81019	1	1	0.113834	0.10881		Unassigned;Other;Other;Other;Other;Other	-8.00854	0.000999001	0.00913204	0.776224	0.0659367	0.112874
k__Bacteria;p__Proteobacteria;c__Deltaproteobacteria;o__Desulfovibrionales;f__Desulfovibrionaceae;g__Desulfovibrio	0.170718	0.878122	1	1	0.0885224	0.0857539		k__Bacteria;p__Firmicutes;c__Clostridia;o__Clostridiales;f__;g__	2.96688	0.004995	0.0451293	1	0.0728419	0.0459028		k__Bacteria;p__Proteobacteria;c__Gammaproteobacteria;o__Pseudomonadales;f__Pseudomonadaceae;g__Pseudomonas	-2.25778	0.02997	0.291084	1	0.0594635	0.157253		k__Bacteria;p__Bacteroidetes;c__Bacteroidia;o__Bacteroidales;f__Rikenellaceae;g__AF12	-2.67976	0.000999001	0.0277223	0.776224	6.32741e-05	0.000613538			k__Bacteria;p__Firmicutes;c__Clostridia;o__Clostridiales;f__;g__	-2.38517	0.013986	0.0876382	1	0.0493879	0.0728419		k__Bacteria;p__Proteobacteria;c__Gammaproteobacteria;o__Legionellales;f__Francisellaceae;g__	1.19024	0.234765	0.522672	1	0.10881	0.0885224
k__Bacteria;p__Firmicutes;c__Clostridia;o__Clostridiales;f__;g__	4.01084	0.000999001	0.0158413	0.776224	0.0809402	0.0459028		Unassigned;Other;Other;Other;Other;Other	0.154746	0.907093	1	1	0.0659367	0.0643956		k__Bacteria;p__Bacteroidetes;c__Bacteroidia;o__Bacteroidales;f__S24-7;g__	4.19335	0.000999001	0.0277223	0.776224	0.0572141	0.0134439		k__Bacteria;p__Bacteroidetes;c__[Saprospirae];o__[Saprospirales];f__Chitinophagaceae;g__	1.89997	0.000999001	0.0277223	0.776224	0.000372654	6.28631e-06			Unassigned;Other;Other;Other;Other;Other	-4.15865	0.000999001	0.0115854	0.776224	0.0433764	0.0659367		k__Bacteria;p__Actinobacteria;c__Actinobacteria;o__Actinomycetales;f__ACK-M1;g__	-0.746277	0.447552	0.712599	1	0.0728419	0.0809402
k__Bacteria;p__TM7;c__TM7-3;o__CW040;f__F16;g__	1.25473	0.20979	0.684903	1	0.0680404	0.0521543		k__Bacteria;p__TM7;c__TM7-3;o__CW040;f__F16;g__	0.888008	0.371628	0.802924	1	0.064522	0.0521543		k__Bacteria;p__Firmicutes;c__Clostridia;o__Clostridiales;f__;g__	0.442565	0.675325	1	1	0.0493879	0.0459028		k__Bacteria;p__Firmicutes;c__Bacilli;o__Bacillales;f__Planococcaceae;g__Rummeliibacillus	-2.04852	0.000999001	0.0277223	0.776224	8.10889e-06	0.0001176			k__Bacteria;p__TM7;c__TM7-3;o__CW040;f__F16;g__	-3.93897	0.000999001	0.0115854	0.776224	0.0201554	0.064522		k__Bacteria;p__Actinobacteria;c__Actinobacteria;o__Actinomycetales;f__Micromonosporaceae;g__	-0.23302	0.837163	1	1	0.064522	0.0680404
k__Bacteria;p__Bacteroidetes;c__Bacteroidia;o__Bacteroidales;f__S24-7;g__	5.07173	0.000999001	0.0158413	0.776224	0.0619568	0.0134439		k__Bacteria;p__Actinobacteria;c__Coriobacteriia;o__Coriobacteriales;f__Coriobacteriaceae;g__Adlercreutzia	0.175329	0.867133	1	1	0.0573283	0.0556593		Unassigned;Other;Other;Other;Other;Other	-2.42147	0.00799201	0.124196	1	0.0433764	0.0643956		k__Bacteria;p__Firmicutes;c__Bacilli;o__Lactobacillales;f__Carnobacteriaceae;g__Carnobacterium	-1.5182	0.000999001	0.0277223	0.776224	0.000149459	0.00403322			k__Bacteria;p__Actinobacteria;c__Coriobacteriia;o__Coriobacteriales;f__Coriobacteriaceae;g__Adlercreutzia	-2.23027	0.038961	0.182366	1	0.0387166	0.0573283		k__Bacteria;p__Actinobacteria;c__Actinobacteria;o__Actinomycetales;f__Cellulomonadaceae;g__Actinotalea	-0.837359	0.411588	0.712468	1	0.0502629	0.0619568
k__Bacteria;p__Actinobacteria;c__Coriobacteriia;o__Coriobacteriales;f__Coriobacteriaceae;g__Adlercreutzia	-0.130149	0.912088	1	1	0.0546955	0.0556593		k__Bacteria;p__Bacteroidetes;c__Bacteroidia;o__Bacteroidales;f__S24-7;g__	4.04824	0.000999001	0.013618	0.776224	0.0502629	0.0134439		k__Bacteria;p__Actinobacteria;c__Coriobacteriia;o__Coriobacteriales;f__Coriobacteriaceae;g__Adlercreutzia	-2.09825	0.047952	0.388112	1	0.0387166	0.0556593		k__Bacteria;p__Firmicutes;c__Bacilli;o__Lactobacillales;f__Lactobacillaceae;g__Lactobacillus	3.76236	0.000999001	0.0277223	0.776224	0.449968	0.287513			k__Bacteria;p__Bacteroidetes;c__Bacteroidia;o__Bacteroidales;f__S24-7;g__	0.464119	0.652348	1	1	0.0572141	0.0502629		k__Bacteria;p__Actinobacteria;c__Acidimicrobiia;o__Acidimicrobiales;f__C111;g__	0.353045	0.728272	1	1	0.0573283	0.0546955
k__Bacteria;p__Firmicutes;c__Clostridia;o__Clostridiales;f__Ruminococcaceae;g__	1.83391	0.0739261	0.393287	1	0.0251803	0.0163339		k__Bacteria;p__Proteobacteria;c__Alphaproteobacteria;o__Rickettsiales;f__;g__	1.28722	0.120879	0.464966	1	0.0257545	0.0030362		k__Bacteria;p__Actinobacteria;c__Coriobacteriia;o__Coriobacteriales;f__Coriobacteriaceae;g__	-1.13145	0.307692	0.96715	1	0.0216074	0.0314188		k__Bacteria;p__Firmicutes;c__Bacilli;o__Lactobacillales;f__Leuconostocaceae;g__Leuconostoc	-1.71507	0.000999001	0.0277223	0.776224	4.67181e-06	0.00178636			k__Bacteria;p__Proteobacteria;c__Alphaproteobacteria;o__Rickettsiales;f__;g__	-0.318668	0.798202	1	1	0.0187003	0.0257545		k__Bacteria;p__Planctomycetes;c__vadinHA49;o__DH61;f__;g__	-1.65748	0.107892	0.326195	1	0.0180765	0.0251803
k__Bacteria;p__Actinobacteria;c__Coriobacteriia;o__Coriobacteriales;f__Coriobacteriaceae;g__	-0.753371	0.519481	0.97028	1	0.0251586	0.0314188		k__Bacteria;p__Firmicutes;c__Clostridia;o__Clostridiales;f__Ruminococcaceae;g__Ruminococcus	0.131408	0.914086	1	1	0.0230544	0.0213889		k__Bacteria;p__TM7;c__TM7-3;o__CW040;f__F16;g__	-3.32113	0.001998	0.0443556	1	0.0201554	0.0521543		k__Bacteria;p__Firmicutes;c__Bacilli;o__Lactobacillales;f__Streptococcaceae;Other	-2.31962	0.000999001	0.0277223	0.776224	0	3.03224e-05			k__Bacteria;p__Firmicutes;c__Clostridia;o__Clostridiales;f__Ruminococcaceae;g__Ruminococcus	-1.33588	0.197802	0.528152	1	0.0123797	0.0230544		k__Bacteria;p__Tenericutes;c__Mollicutes;o__RF39;f__;g__	-1.0301	0.287712	0.604196	1	0.021031	0.0251586
k__Bacteria;p__Firmicutes;c__Clostridia;o__Clostridiales;f__Ruminococcaceae;g__Oscillospira	2.78357	0.004995	0.0588048	1	0.0250277	0.0137414		k__Bacteria;p__Proteobacteria;c__Gammaproteobacteria;o__Pseudomonadales;f__Pseudomonadaceae;g__Pseudomonas	-3.1289	0.002997	0.0323427	1	0.0219963	0.157253		k__Bacteria;p__Proteobacteria;c__Alphaproteobacteria;o__Rickettsiales;f__;g__	1.66874	0.030969	0.297073	1	0.0187003	0.0030362		k__Bacteria;p__Firmicutes;c__Clostridia;o__Clostridiales;f__Clostridiaceae;g__Candidatus Arthromitus	1.47731	0.000999001	0.0277223	0.776224	0.000297971	0			k__Bacteria;p__Proteobacteria;c__Gammaproteobacteria;o__Pseudomonadales;f__Pseudomonadaceae;g__Pseudomonas	1.28003	0.211788	0.544899	1	0.0594635	0.0219963		k__Bacteria;p__Proteobacteria;c__Betaproteobacteria;o__Burkholderiales;f__Burkholderiaceae;g__	-1.66634	0.0999001	0.31049	1	0.0168594	0.0250277
k__Bacteria;p__Firmicutes;c__Clostridia;o__Clostridiales;f__Lachnospiraceae;g__Epulopiscium	-0.735032	0.523477	0.970743	1	0.0231594	0.0342031		k__Bacteria;p__Actinobacteria;c__Coriobacteriia;o__Coriobacteriales;f__Coriobacteriaceae;g__	-1.07615	0.33966	0.802924	1	0.021031	0.0314188		k__Bacteria;p__Firmicutes;c__Clostridia;o__Clostridiales;f__Ruminococcaceae;g__Oscillospira	1.12898	0.255744	0.845588	1	0.0177372	0.0137414		k__Bacteria;p__Firmicutes;c__Clostridia;o__Clostridiales;f__Dehalobacteriaceae;g__Dehalobacterium	-3.99514	0.000999001	0.0277223	0.776224	5.71569e-05	0.000173962			k__Bacteria;p__Actinobacteria;c__Coriobacteriia;o__Coriobacteriales;f__Coriobacteriaceae;g__	0.127383	0.906094	1	1	0.0216074	0.021031		k__Bacteria;p__Proteobacteria;c__Deltaproteobacteria;o__Spirobacillales;f__;g__	-1.9171	0.0559441	0.213081	1	0.00895993	0.0231594
k__Bacteria;p__Firmicutes;c__Clostridia;o__Clostridiales;f__Ruminococcaceae;g__Ruminococcus	-0.165701	0.909091	1	1	0.019838	0.0213889		k__Bacteria;p__Firmicutes;c__Clostridia;o__Clostridiales;f__Ruminococcaceae;g__	0.324111	0.784216	1	1	0.0180765	0.0163339		k__Bacteria;p__Firmicutes;c__Clostridia;o__Clostridiales;f__Ruminococcaceae;g__	-0.116528	0.923077	1	1	0.0157502	0.0163339		k__Bacteria;p__Firmicutes;c__Clostridia;o__Clostridiales;f__Eubacteriaceae;g__Anaerofustis	-4.3346	0.000999001	0.0277223	0.776224	1.5452e-05	8.59605e-05			k__Bacteria;p__Firmicutes;c__Clostridia;o__Clostridiales;f__Ruminococcaceae;g__	-0.517559	0.636364	1	1	0.0157502	0.0180765		k__Bacteria;p__Firmicutes;c__Clostridia;o__Clostridiales;f__Ruminococcaceae;g__Ruminococcus	0.407113	0.717283	1	1	0.0230544	0.019838
k__Bacteria;p__Firmicutes;c__Clostridia;o__Clostridiales;f__Lachnospiraceae;g__	2.32563	0.015984	0.136479	1	0.0149253	0.0088002		k__Bacteria;p__Firmicutes;c__Clostridia;o__Clostridiales;f__Ruminococcaceae;g__Oscillospira	0.939824	0.356643	0.802924	1	0.0168594	0.0137414		k__Bacteria;p__Firmicutes;c__Clostridia;o__Clostridiales;f__Ruminococcaceae;g__Ruminococcus	-0.944132	0.441558	1	1	0.0123797	0.0213889		k__Bacteria;p__Firmicutes;c__Clostridia;o__Clostridiales;f__Lachnospiraceae;Other	-2.42668	0.000999001	0.0277223	0.776224	0.000132934	0.00084482			k__Bacteria;p__Firmicutes;c__Clostridia;o__Clostridiales;f__Ruminococcaceae;g__Oscillospira	0.205894	0.833167	1	1	0.0177372	0.0168594		k__Bacteria;p__Firmicutes;c__Clostridia;o__Clostridiales;f__Veillonellaceae;g__Sporomusa	-0.0197748	0.983017	1	1	0.0148658	0.0149253
k__Bacteria;p__Proteobacteria;c__Alphaproteobacteria;o__Rickettsiales;f__;g__	2.46619	0.00899101	0.0907275	1	0.011881	0.0030362		k__Bacteria;p__Firmicutes;c__Clostridia;o__Clostridiales;f__Lachnospiraceae;g__	2.22726	0.028971	0.16431	1	0.0148658	0.0088002		k__Bacteria;p__Firmicutes;c__Clostridia;o__Clostridiales;f__Lachnospiraceae;g__	0.793035	0.430569	1	1	0.0108232	0.0088002		k__Bacteria;p__Firmicutes;c__Clostridia;o__Clostridiales;f__Lachnospiraceae;g__Epulopiscium	-3.45517	0.000999001	0.0277223	0.776224	0.00377168	0.0231594			k__Bacteria;p__Firmicutes;c__Clostridia;o__Clostridiales;f__Lachnospiraceae;g__	-1.3973	0.177822	0.527246	1	0.0108232	0.0148658		k__Bacteria;p__Firmicutes;c__Clostridia;o__Clostridiales;f__Clostridiaceae;g__Alkaliphilus	0.732076	0.786214	1	1	0.0257545	0.011881
k__Bacteria;p__Proteobacteria;c__Gammaproteobacteria;o__Pseudomonadales;f__Pseudomonadaceae;g__Pseudomonas	-3.98731	0.000999001	0.0158413	0.776224	0.0112888	0.157253		k__Bacteria;p__Cyanobacteria;c__Chloroplast;o__CAB-I;f__;g__	0.976979	0.466533	0.848938	1	0.014009	0.00296858		k__Bacteria;p__Tenericutes;c__Mollicutes;o__Mycoplasmatales;f__Mycoplasmataceae;g__Mycoplasma	2.42444	0.003996	0.0757291	1	0.00873519	0.000612449		k__Bacteria;p__Firmicutes;c__Clostridia;o__Clostridiales;f__Ruminococcaceae;Other	-3.46268	0.000999001	0.0277223	0.776224	0.000178757	0.000367885			k__Bacteria;p__Cyanobacteria;c__Chloroplast;o__CAB-I;f__;g__	-1.11021	0.313686	0.732067	1	0.000682326	0.014009		k__Bacteria;p__Proteobacteria;c__Deltaproteobacteria;o__Myxococcales;f__Myxococcaceae;g__	0.850661	0.431568	0.712468	1	0.0219963	0.0112888
k__Bacteria;p__Cyanobacteria;c__Chloroplast;o__CAB-I;f__;g__	0.813412	0.733267	1	1	0.00874488	0.00296858		k__Bacteria;p__Bacteroidetes;c__Bacteroidia;o__Bacteroidales;f__Rikenellaceae;g__	1.61265	0.00899101	0.0678254	1	0.0132135	0.00233116		k__Bacteria;p__Bacteroidetes;c__Bacteroidia;o__Bacteroidales;f__Rikenellaceae;g__	1.52362	0.0979021	0.507133	1	0.00567141	0.00233116		k__Bacteria;p__Proteobacteria;c__Alphaproteobacteria;o__Caulobacterales;f__Caulobacteraceae;g__	2.80853	0.000999001	0.0277223	0.776224	0.00430673	0.00022928			k__Bacteria;p__Bacteroidetes;c__Bacteroidia;o__Bacteroidales;f__Rikenellaceae;g__	-0.978921	0.44955	0.818854	1	0.00567141	0.0132135		k__Bacteria;p__Firmicutes;c__Clostridia;o__Clostridiales;f__Clostridiaceae;Other	0.365851	0.747253	1	1	0.014009	0.00874488
k__Bacteria;p__Bacteroidetes;c__Bacteroidia;o__Bacteroidales;f__Rikenellaceae;g__	4.21858	0.000999001	0.0158413	0.776224	0.0078103	0.00233116		k__Bacteria;p__Firmicutes;c__Clostridia;o__Clostridiales;f__Lachnospiraceae;g__Epulopiscium	-1.4942	0.160839	0.517483	1	0.00895993	0.0342031		k__Bacteria;p__Proteobacteria;c__Alphaproteobacteria;o__Caulobacterales;f__Caulobacteraceae;g__	1.97773	0.036963	0.337886	1	0.00430673	0.00143359		k__Bacteria;p__Proteobacteria;c__Alphaproteobacteria;o__Rhizobiales;f__;g__	2.64296	0.000999001	0.0277223	0.776224	0.000434904	6.90987e-06			k__Bacteria;p__Firmicutes;c__Clostridia;o__Clostridiales;f__Lachnospiraceae;g__Epulopiscium	-1.15718	0.298701	0.711935	1	0.00377168	0.00895993		k__Bacteria;p__Actinobacteria;c__Actinobacteria;o__Actinomycetales;f__Nocardioidaceae;g__Nocardioides	0.74939	0.748252	1	1	0.0132135	0.0078103
k__Bacteria;p__Firmicutes;c__Bacilli;o__Lactobacillales;f__Streptococcaceae;g__Streptococcus	-1.71811	0.0909091	0.433352	1	0.00520762	0.0146918		k__Bacteria;p__Firmicutes;c__Bacilli;o__Lactobacillales;f__Streptococcaceae;g__Streptococcus	-1.35223	0.198801	0.574232	1	0.00661011	0.0146918		k__Bacteria;p__Firmicutes;c__Clostridia;o__Clostridiales;f__Lachnospiraceae;g__Epulopiscium	-2.0863	0.020979	0.22028	1	0.00377168	0.0342031		k__Bacteria;p__Proteobacteria;c__Alphaproteobacteria;o__Rhizobiales;f__Bradyrhizobiaceae;g__	2.58993	0.000999001	0.0277223	0.776224	0.00162849	6.37956e-05			k__Bacteria;p__Firmicutes;c__Bacilli;o__Lactobacillales;f__Streptococcaceae;g__Streptococcus	-1.29294	0.231768	0.582796	1	0.00309728	0.00661011		k__Bacteria;p__Proteobacteria;c__Betaproteobacteria;o__Burkholderiales;f__Comamonadaceae;Other	0.339618	0.691309	0.983785	1	0.00661011	0.00520762
k__Bacteria;p__Firmicutes;c__Bacilli;o__Lactobacillales;f__Carnobacteriaceae;g__Carnobacterium	-0.898802	0.507493	0.97028	1	0.00403322	0.00983448		k__Bacteria;p__Bacteroidetes;c__Bacteroidia;o__Bacteroidales;f__[Odoribacteraceae];g__Odoribacter	3.05885	0.000999001	0.013618	0.776224	0.00581496	0.00100821		k__Bacteria;p__Deferribacteres;c__Deferribacteres;o__Deferribacterales;f__Deferribacteraceae;g__Mucispirillum	0.0758991	0.921079	1	1	0.00317638	0.00300599		k__Bacteria;p__Proteobacteria;c__Alphaproteobacteria;o__Rhizobiales;f__Bradyrhizobiaceae;g__Bradyrhizobium	2.8663	0.000999001	0.0277223	0.776224	5.39048e-05	1.05732e-06			k__Bacteria;p__Bacteroidetes;c__Bacteroidia;o__Bacteroidales;f__[Odoribacteraceae];g__Odoribacter	-1.9191	0.033966	0.165985	1	0.00236237	0.00581496		k__Bacteria;p__Bacteroidetes;c__Bacteroidia;o__Bacteroidales;f__[Paraprevotellaceae];g__CF231	-1.19584	0.192807	0.447198	1	0.000549769	0.00403322
k__Bacteria;p__Proteobacteria;c__Alphaproteobacteria;o__RF32;f__;g__	3.15659	0.000999001	0.0158413	0.776224	0.00398128	3.09735e-05		k__Bacteria;p__Cyanobacteria;c__Chloroplast;o__Streptophyta;f__;g__	0.365534	0.744256	1	1	0.00454344	0.00400923		k__Bacteria;p__Firmicutes;c__Bacilli;o__Lactobacillales;f__Streptococcaceae;g__Streptococcus	-2.31788	0.004995	0.0862471	1	0.00309728	0.0146918		k__Bacteria;p__Proteobacteria;c__Alphaproteobacteria;o__Rhodospirillales;f__Acetobacteraceae;g__	1.88368	0.000999001	0.0277223	0.776224	0.000824597	4.30286e-05			k__Bacteria;p__Cyanobacteria;c__Chloroplast;o__Streptophyta;f__;g__	-3.22038	0.000999001	0.0115854	0.776224	0.000588523	0.00454344		k__Bacteria;p__Firmicutes;c__Clostridia;o__Clostridiales;f__[Tissierellaceae];g__Finegoldia	-2.31344	0.00999001	0.0550513	1	0.0004267	0.00398128
k__Bacteria;p__Actinobacteria;c__Coriobacteriia;o__Coriobacteriales;f__Coriobacteriaceae;Other	1.82491	0.046953	0.280635	1	0.00382982	0.00224643		k__Bacteria;p__Proteobacteria;c__Alphaproteobacteria;o__Rhizobiales;f__Methylobacteriaceae;g__Methylobacterium	1.88669	0.0509491	0.255403	1	0.00425779	0.00107342		k__Bacteria;p__Firmicutes;c__Clostridia;o__Clostridiales;f__Lachnospiraceae;g__Coprococcus	1.02136	0.403596	1	1	0.00237442	0.00168646		k__Bacteria;p__Proteobacteria;c__Alphaproteobacteria;o__Sphingomonadales;f__Sphingomonadaceae;g__Sphingopyxis	-3.37624	0.000999001	0.0277223	0.776224	0	3.22032e-05			k__Bacteria;p__Proteobacteria;c__Alphaproteobacteria;o__Rhizobiales;f__Methylobacteriaceae;g__Methylobacterium	-3.17481	0.000999001	0.0115854	0.776224	5.78792e-05	0.00425779		k__Bacteria;p__Actinobacteria;c__Actinobacteria;o__Actinomycetales;f__Propionibacteriaceae;g__Propionibacterium	-3.96746	0.000999001	0.00913204	0.776224	0.00130825	0.00382982
k__Bacteria;p__Deferribacteres;c__Deferribacteres;o__Deferribacterales;f__Deferribacteraceae;g__Mucispirillum	0.421089	0.793207	1	1	0.00381825	0.00300599		k__Bacteria;p__Firmicutes;c__Clostridia;o__Clostridiales;f__Lachnospiraceae;g__[Ruminococcus]	2.3777	0.016983	0.112785	1	0.00417607	0.00169601		k__Bacteria;p__Bacteroidetes;c__Bacteroidia;o__Bacteroidales;f__[Odoribacteraceae];g__Odoribacter	2.02554	0.0509491	0.399201	1	0.00236237	0.00100821		k__Bacteria;p__Proteobacteria;c__Betaproteobacteria;o__Burkholderiales;f__Oxalobacteraceae;g__Ralstonia	2.35674	0.000999001	0.0277223	0.776224	2.28231e-05	0			k__Bacteria;p__Firmicutes;c__Clostridia;o__Clostridiales;f__Lachnospiraceae;g__[Ruminococcus]	-2.4365	0.004995	0.0412885	1	0.0014111	0.00417607		k__Bacteria;p__Proteobacteria;c__Betaproteobacteria;o__IS-44;f__;g__	-0.747033	0.48951	0.751679	1	0.00271837	0.00381825
k__Bacteria;p__Bacteroidetes;c__Bacteroidia;o__Bacteroidales;f__[Odoribacteraceae];g__Odoribacter	3.79632	0.000999001	0.0158413	0.776224	0.00357882	0.00100821		k__Bacteria;p__Proteobacteria;c__Epsilonproteobacteria;o__Campylobacterales;f__Helicobacteraceae;g__Flexispira	2.298	0.00999001	0.0746369	1	0.00400486	0.000870054		k__Bacteria;p__Proteobacteria;c__Epsilonproteobacteria;o__Campylobacterales;f__Helicobacteraceae;g__Helicobacter	1.36465	0.228771	0.807978	1	0.0021529	0.000677866		k__Bacteria;p__Proteobacteria;c__Gammaproteobacteria;o__Legionellales;f__Coxiellaceae;g__Rickettsiella	-1.84262	0.000999001	0.0277223	0.776224	2.51362e-06	0.000322907			k__Bacteria;p__Proteobacteria;c__Epsilonproteobacteria;o__Campylobacterales;f__Helicobacteraceae;g__Flexispira	-2.23343	0.017982	0.105849	1	0.000698151	0.00400486		k__Bacteria;p__Firmicutes;c__Clostridia;o__Clostridiales;f__[Tissierellaceae];g__Tissierella_Soehngenia	1.26605	0.217782	0.489066	1	0.00581496	0.00357882
k__Bacteria;p__Firmicutes;c__Clostridia;o__Clostridiales;f__Lachnospiraceae;g__[Ruminococcus]	1.24433	0.142857	0.555	1	0.00319164	0.00169601		k__Bacteria;p__Firmicutes;c__Clostridia;o__Clostridiales;f__Lachnospiraceae;g__Coprococcus	2.10836	0.003996	0.0398063	1	0.00392819	0.00168646		k__Bacteria;p__Proteobacteria;c__Alphaproteobacteria;o__Rhizobiales;f__Bradyrhizobiaceae;g__	2.16709	0.00599401	0.101247	1	0.00162849	0.000367781		k__Bacteria;p__Proteobacteria;c__Gammaproteobacteria;o__Xanthomonadales;f__Sinobacteraceae;g__	1.59477	0.000999001	0.0277223	0.776224	0.000995466	5.91488e-05			k__Bacteria;p__Firmicutes;c__Clostridia;o__Clostridiales;f__Lachnospiraceae;g__Coprococcus	-1.15839	0.294705	0.704572	1	0.00237442	0.00392819		k__Bacteria;p__Firmicutes;c__Clostridia;o__;f__;g__	0.551393	0.636364	0.915657	1	0.00417607	0.00319164
k__Bacteria;p__Proteobacteria;c__Epsilonproteobacteria;o__Campylobacterales;f__Helicobacteraceae;g__Flexispira	1.69515	0.036963	0.241347	1	0.0029581	0.000870054		k__Bacteria;p__Firmicutes;c__Bacilli;o__Gemellales;f__Gemellaceae;g__Gemella	-0.895836	0.416583	0.802924	1	0.00365478	0.00682835		k__Bacteria;p__Tenericutes;c__Mollicutes;o__Mycoplasmatales;f__Mycoplasmataceae;g__	2.04609	0.000999001	0.0277223	0.776224	0.00141203	1.87892e-06		k__Bacteria;p__Proteobacteria;c__Gammaproteobacteria;o__Xanthomonadales;f__Xanthomonadaceae;g__	-3.62842	0.000999001	0.0277223	0.776224	7.16573e-05	0.000681386			k__Bacteria;p__Firmicutes;c__Bacilli;o__Gemellales;f__Gemellaceae;g__Gemella	-1.60504	0.157842	0.488619	1	0.00118913	0.00365478		k__Bacteria;p__Cyanobacteria;c__4C0d-2;o__YS2;f__;g__	0.52523	0.624376	0.905112	1	0.00400486	0.0029581
k__Bacteria;p__Bacteroidetes;c__Bacteroidia;o__Bacteroidales;f__Prevotellaceae;g__Prevotella	2.63553	0.00599401	0.0674977	1	0.00288707	0.00107324		k__Bacteria;p__Bacteroidetes;c__Cytophagia;o__Cytophagales;f__Cytophagaceae;g__Hymenobacter	1.3482	0.000999001	0.013618	0.776224	0.00316931	3.88929e-06		k__Bacteria;p__Firmicutes;c__Clostridia;o__Clostridiales;f__Lachnospiraceae;g__[Ruminococcus]	-0.78457	0.450549	1	1	0.0014111	0.00169601		k__Bacteria;p__TM7;c__TM7-3;o__CW040;f__F16;g__	-4.49988	0.000999001	0.0277223	0.776224	0.0201554	0.0680404			k__Bacteria;p__Bacteroidetes;c__Cytophagia;o__Cytophagales;f__Cytophagaceae;g__Hymenobacter	-1.25052	0.000999001	0.0115854	0.776224	0	0.00316931		k__Bacteria;p__Firmicutes;c__Bacilli;o__Lactobacillales;f__Leuconostocaceae;g__Leuconostoc	-2.32936	0.014985	0.0751184	1	0.000955467	0.00288707
k__Bacteria;p__Proteobacteria;c__Epsilonproteobacteria;o__Campylobacterales;f__Helicobacteraceae;g__Helicobacter	2.27925	0.01998	0.155245	1	0.00274427	0.000677866		k__Bacteria;p__Tenericutes;c__Mollicutes;o__RF39;f__;g__	2.5082	0.014985	0.103959	1	0.00280843	0.00144653		k__Bacteria;p__Firmicutes;c__Clostridia;o__Clostridiales;f__Clostridiaceae;g__	3.12571	0.000999001	0.0277223	0.776224	0.00140016	0.000413467		k__Bacteria;p__Tenericutes;c__Mollicutes;o__Mycoplasmatales;f__Mycoplasmataceae;g__Mycoplasma	2.4845	0.000999001	0.0277223	0.776224	0.00873519	9.97084e-05			k__Bacteria;p__Tenericutes;c__Mollicutes;o__RF39;f__;g__	-4.2538	0.000999001	0.0115854	0.776224	0.000764552	0.00280843		k__Bacteria;p__Proteobacteria;c__Epsilonproteobacteria;o__Campylobacterales;f__Helicobacteraceae;g__Flexispira	-0.522369	0.621379	0.903902	1	0.00211034	0.00274427
k__Bacteria;p__Firmicutes;c__Clostridia;o__Clostridiales;f__Lachnospiraceae;g__Coprococcus	1.48424	0.144855	0.555533	1	0.00236605	0.00168646		k__Bacteria;p__Bacteroidetes;c__Cytophagia;o__Cytophagales;f__Cytophagaceae;g__Spirosoma	1.26718	0.002997	0.0323427	1	0.00273829	8.47218e-06		k__Bacteria;p__Bacteroidetes;c__Bacteroidia;o__Bacteroidales;f__;g__	2.53974	0.000999001	0.0277223	0.776224	0.00127754	0.000154978		k__Bacteria;p__Tenericutes;c__Mollicutes;o__RF39;f__;g__	-2.99642	0.000999001	0.0277223	0.776224	0.000764552	0.00211283			k__Bacteria;p__Bacteroidetes;c__Cytophagia;o__Cytophagales;f__Cytophagaceae;g__Spirosoma	-1.17757	0.000999001	0.0115854	0.776224	0	0.00273829		k__Bacteria;p__Actinobacteria;c__Actinobacteria;o__Actinomycetales;f__Nocardiaceae;Other	1.33139	0.197802	0.45606	1	0.00392819	0.00236605
k__Bacteria;p__Cyanobacteria;c__4C0d-2;o__YS2;f__;g__	3.9451	0.000999001	0.0158413	0.776224	0.00235135	0.000576283		k__Bacteria;p__Deferribacteres;c__Deferribacteres;o__Deferribacterales;f__Deferribacteraceae;g__Mucispirillum	-0.128114	0.945055	1	1	0.00271837	0.00300599		k__Bacteria;p__Spirochaetes;c__Spirochaetes;o__Spirochaetales;f__Spirochaetaceae;g__Treponema	-0.777137	0.552448	1	1	0.00121454	0.00241841		k__Bacteria;p__Firmicutes;c__Bacilli;o__Bacillales;f__Planococcaceae;g__	-2.995	0.001998	0.0456602	1	1.16604e-05	5.55057e-05			k__Bacteria;p__Deferribacteres;c__Deferribacteres;o__Deferribacterales;f__Deferribacteraceae;g__Mucispirillum	0.230453	0.86014	1	1	0.00317638	0.00271837		k__Bacteria;p__Actinobacteria;c__Actinobacteria;o__Actinomycetales;f__Bogoriellaceae;g__Georgenia	-0.49514	0.627373	0.907763	1	0.00193399	0.00235135
k__Bacteria;p__Tenericutes;c__Mollicutes;o__RF39;f__;g__	1.3447	0.18981	0.644028	1	0.00211283	0.00144653		k__Bacteria;p__Firmicutes;c__Clostridia;o__Clostridiales;f__Christensenellaceae;g__Christensenella	1.82482	0.00899101	0.0678254	1	0.00261525	0.000194935		k__Bacteria;p__Firmicutes;c__Bacilli;o__Gemellales;f__Gemellaceae;g__Gemella	-1.9317	0.014985	0.187796	1	0.00118913	0.00682835		k__Bacteria;p__Firmicutes;c__Clostridia;o__Clostridiales;f__;g__	-3.33839	0.001998	0.0456602	1	0.0493879	0.0809402			k__Bacteria;p__Firmicutes;c__Clostridia;o__Clostridiales;f__Christensenellaceae;g__Christensenella	-1.52079	0.0789211	0.297678	1	0.000433649	0.00261525		k__Bacteria;p__Actinobacteria;c__Coriobacteriia;o__Coriobacteriales;f__Coriobacteriaceae;g__	1.07837	0.310689	0.638639	1	0.00280843	0.00211283
k__Bacteria;p__Firmicutes;c__Bacilli;o__Lactobacillales;f__Leuconostocaceae;g__Leuconostoc	1.75878	0.000999001	0.0158413	0.776224	0.00178636	8.9998e-05		k__Bacteria;p__Proteobacteria;c__Alphaproteobacteria;o__Rhodospirillales;f__Acetobacteraceae;g__	1.57388	0.000999001	0.013618	0.776224	0.00258545	4.57266e-05		k__Bacteria;p__Firmicutes;c__Clostridia;o__Clostridiales;f__Lachnospiraceae;g__Dorea	-0.189989	0.852148	1	1	0.00113083	0.00120846		k__Bacteria;p__Firmicutes;c__Clostridia;o__Clostridiales;f__Lachnospiraceae;g__Blautia	-3.34766	0.001998	0.0456602	1	3.71369e-05	0.000103939			k__Bacteria;p__Proteobacteria;c__Alphaproteobacteria;o__Rhodospirillales;f__Acetobacteraceae;g__	-0.974551	0.503497	0.859817	1	0.000824597	0.00258545		k__Archaea;p__Euryarchaeota;c__Halobacteria;o__Halobacteriales;f__Halobacteriaceae;Other	-1.494	0.014985	0.0751184	1	3.03114e-05	0.00178636
k__Bacteria;p__Bacteroidetes;c__Bacteroidia;o__Bacteroidales;f__Bacteroidaceae;g__Bacteroides	3.0682	0.000999001	0.0158413	0.776224	0.00144618	0.000365763		k__Bacteria;p__Actinobacteria;c__Actinobacteria;o__Actinomycetales;f__Propionibacteriaceae;g__Propionibacterium	0.792723	0.528472	0.877183	1	0.00233565	0.00145088		k__Bacteria;p__Actinobacteria;c__Coriobacteriia;o__Coriobacteriales;f__Coriobacteriaceae;Other	-1.60641	0.032967	0.304945	1	0.00103944	0.00224643		k__Bacteria;p__Proteobacteria;c__Alphaproteobacteria;o__Sphingomonadales;f__Erythrobacteraceae;Other	-2.84919	0.001998	0.0456602	1	0	6.19588e-06			k__Bacteria;p__Actinobacteria;c__Actinobacteria;o__Actinomycetales;f__Propionibacteriaceae;g__Propionibacterium	-3.66783	0.000999001	0.0115854	0.776224	0.000276338	0.00233565		k__Bacteria;p__Firmicutes;c__Bacilli;o__Bacillales;f__Paenibacillaceae;g__Ammoniphilus	0.077284	0.94006	1	1	0.00149928	0.00144618
k__Bacteria;p__Firmicutes;c__Clostridia;o__Clostridiales;f__[Mogibacteriaceae];g__	2.59819	0.003996	0.048514	1	0.00115756	0.000423703		k__Bacteria;p__Firmicutes;c__Clostridia;o__Clostridiales;f__Christensenellaceae;Other	1.74999	0.000999001	0.013618	0.776224	0.00225389	7.10979e-05		k__Bacteria;p__Cyanobacteria;c__4C0d-2;o__YS2;f__;g__	1.15335	0.302697	0.956081	1	0.0010378	0.000576283		k__Bacteria;p__Proteobacteria;c__Alphaproteobacteria;o__Sphingomonadales;f__Erythrobacteraceae;g__	-3.48148	0.001998	0.0456602	1	6.24541e-06	0.000124644			k__Bacteria;p__Firmicutes;c__Clostridia;o__Clostridiales;f__Christensenellaceae;Other	-1.52865	0.001998	0.0204269	1	0.000193896	0.00225389		k__Bacteria;p__Firmicutes;c__Clostridia;o__Clostridiales;f__Peptococcaceae;g__Desulfosporosinus	0.3782	0.711289	1	1	0.00131607	0.00115756
k__Bacteria;p__Firmicutes;c__Bacilli;o__Gemellales;f__Gemellaceae;g__Gemella	-2.01134	0.00799201	0.0827972	1	0.0011288	0.00682835		k__Bacteria;p__Firmicutes;c__Clostridia;o__Clostridiales;f__Clostridiaceae;g__	2.38937	0.000999001	0.013618	0.776224	0.00223851	0.000413467		k__Bacteria;p__Proteobacteria;c__Gammaproteobacteria;o__Xanthomonadales;f__Sinobacteraceae;g__	0.561908	0.82018	1	1	0.000995466	0.000662238		k__Bacteria;p__Proteobacteria;c__Epsilonproteobacteria;o__Campylobacterales;f__Helicobacteraceae;g__	-3.29677	0.001998	0.0456602	1	3.871e-05	0.00020157			k__Bacteria;p__Firmicutes;c__Clostridia;o__Clostridiales;f__Clostridiaceae;g__	-0.933896	0.423576	0.818854	1	0.00140016	0.00223851		k__Bacteria;p__Firmicutes;c__Bacilli;o__Lactobacillales;f__Streptococcaceae;Other	1.71803	0.0959041	0.30169	1	0.00365478	0.0011288
k__Bacteria;p__Firmicutes;c__Clostridia;o__Clostridiales;f__Clostridiaceae;g__Clostridium	0.383628	0.716284	1	1	0.000976121	0.000831691		k__Bacteria;p__Proteobacteria;c__Epsilonproteobacteria;o__Campylobacterales;f__Helicobacteraceae;g__Helicobacter	1.48446	0.143856	0.506993	1	0.00211034	0.000677866		k__Bacteria;p__Firmicutes;c__Clostridia;o__Clostridiales;f__[Mogibacteriaceae];g__	2.38619	0.011988	0.160598	1	0.00097577	0.000423703		k__Bacteria;Other;Other;Other;Other;Other	-2.8868	0.002997	0.0612808	1	5.9801e-05	0.000136089			k__Bacteria;p__Proteobacteria;c__Epsilonproteobacteria;o__Campylobacterales;f__Helicobacteraceae;g__Helicobacter	0.0300684	0.983017	1	1	0.0021529	0.00211034		k__Bacteria;p__Proteobacteria;c__Betaproteobacteria;o__Nitrosomonadales;f__Nitrosomonadaceae;g__	-0.70795	0.502498	0.76557	1	0.000713152	0.000976121
k__Bacteria;p__Firmicutes;c__Clostridia;o__Clostridiales;Other;Other	-1.10308	0.255744	0.715235	1	0.000894793	0.00161695		k__Bacteria;p__Cyanobacteria;c__4C0d-2;o__YS2;f__;g__	1.96222	0.036963	0.195376	1	0.00193399	0.000576283		k__Bacteria;p__Proteobacteria;c__Alphaproteobacteria;o__Rhodospirillales;f__Acetobacteraceae;g__	1.97255	0.001998	0.0443556	1	0.000824597	4.57266e-05		k__Bacteria;p__Bacteroidetes;c__Bacteroidia;o__Bacteroidales;f__[Paraprevotellaceae];g__CF231	-1.69639	0.002997	0.0612808	1	0	0.000403153			k__Bacteria;p__Cyanobacteria;c__4C0d-2;o__YS2;f__;g__	-1.09488	0.292707	0.701955	1	0.0010378	0.00193399		k__Bacteria;p__Chloroflexi;c__Thermomicrobia;o__JG30-KF-CM45;f__;g__	-3.25874	0.000999001	0.00913204	0.776224	0.000468731	0.000894793
k__Bacteria;p__Firmicutes;c__Clostridia;o__Clostridiales;f__Lachnospiraceae;Other	1.90681	0.001998	0.0277223	1	0.00084482	0.000317459		k__Bacteria;p__Firmicutes;c__Erysipelotrichi;o__Erysipelotrichales;f__Erysipelotrichaceae;g__Allobaculum	1.92145	0.000999001	0.013618	0.776224	0.00174784	8.47519e-06		k__Bacteria;p__Bacteroidetes;c__Bacteroidia;o__Bacteroidales;f__Bacteroidaceae;g__Bacteroides	1.95044	0.0529471	0.399201	1	0.000797944	0.000365763		k__Bacteria;p__OD1;c__ZB2;o__;f__;g__	1.81651	0.002997	0.0612808	1	0.000448344	6.53057e-05			k__Bacteria;p__Firmicutes;c__Erysipelotrichi;o__Erysipelotrichales;f__Erysipelotrichaceae;g__Allobaculum	-1.78027	0.000999001	0.0115854	0.776224	8.25251e-06	0.00174784		k__Bacteria;p__Chloroflexi;c__Ktedonobacteria;o__Ktedonobacterales;f__Ktedonobacteraceae;g__	-1.72907	0.00799201	0.0463417	1	0.000270433	0.00084482
k__Bacteria;p__Firmicutes;c__Clostridia;o__Clostridiales;f__Lachnospiraceae;g__Dorea	-1.51491	0.145854	0.555533	1	0.000763133	0.00120846		k__Bacteria;p__Firmicutes;c__Clostridia;o__Clostridiales;f__Lachnospiraceae;g__Dorea	0.876416	0.40959	0.802924	1	0.00168258	0.00120846		k__Bacteria;p__Bacteroidetes;c__Bacteroidia;o__Bacteroidales;f__Prevotellaceae;g__Prevotella	-0.814442	0.440559	1	1	0.000765855	0.00107324		k__Bacteria;p__Proteobacteria;c__Epsilonproteobacteria;o__Campylobacterales;f__Helicobacteraceae;Other	-2.76046	0.002997	0.0612808	1	5.37921e-06	3.35812e-05			k__Bacteria;p__Firmicutes;c__Clostridia;o__Clostridiales;f__Lachnospiraceae;g__Dorea	-0.949628	0.421578	0.818854	1	0.00113083	0.00168258		k__Bacteria;p__Bacteroidetes;c__Flavobacteriia;o__Flavobacteriales;f__Flavobacteriaceae;g__	1.99295	0.01998	0.0958301	1	0.00168258	0.000763133
k__Bacteria;p__Proteobacteria;c__Betaproteobacteria;o__Burkholderiales;f__Comamonadaceae;g__Acidovorax	-2.5487	0.003996	0.048514	1	0.000753256	0.0052443		k__Bacteria;p__Bacteroidetes;c__Bacteroidia;o__Bacteroidales;f__Bacteroidaceae;g__Bacteroides	2.12518	0.001998	0.024257	1	0.00149928	0.000365763		k__Bacteria;p__Tenericutes;c__Mollicutes;o__RF39;f__;g__	-1.97395	0.0519481	0.399201	1	0.000764552	0.00144653		k__Bacteria;p__Proteobacteria;c__Betaproteobacteria;o__Burkholderiales;f__Oxalobacteraceae;g__Oxalobacter	-2.75269	0.003996	0.0757291	1	0	6.88536e-06			k__Bacteria;p__Bacteroidetes;c__Bacteroidia;o__Bacteroidales;f__Bacteroidaceae;g__Bacteroides	-1.14356	0.314685	0.732067	1	0.000797944	0.00149928		k__Bacteria;p__Fusobacteria;c__Fusobacteriia;o__Fusobacteriales;f__Fusobacteriaceae;g__Fusobacterium	-1.55364	0.144855	0.406327	1	0.000356012	0.000753256
k__Bacteria;p__Chlamydiae;c__Chlamydiia;o__Chlamydiales;f__Rhabdochlamydiaceae;g__Candidatus Rhabdochlamydia	1.64583	0.000999001	0.0158413	0.776224	0.000729612	1.14549e-05		k__Bacteria;p__Firmicutes;c__Clostridia;o__Clostridiales;f__[Mogibacteriaceae];g__	3.00004	0.000999001	0.013618	0.776224	0.00131607	0.000423703		k__Bacteria;p__Proteobacteria;c__Alphaproteobacteria;o__RF32;f__;g__	3.92824	0.000999001	0.0277223	0.776224	0.000704165	3.09735e-05		k__Bacteria;p__Proteobacteria;c__Deltaproteobacteria;o__Desulfovibrionales;f__Desulfovibrionaceae;g__	-2.41746	0.003996	0.0757291	1	2.75139e-05	7.72457e-05			k__Bacteria;p__Firmicutes;c__Clostridia;o__Clostridiales;f__[Mogibacteriaceae];g__	-0.910513	0.396603	0.818854	1	0.00097577	0.00131607		k__Bacteria;p__Actinobacteria;c__Actinobacteria;o__Actinomycetales;f__Promicromonosporaceae;g__Cellulosimicrobium	-1.34807	0.186813	0.439548	1	1.15248e-05	0.000729612
k__Bacteria;p__Firmicutes;c__Clostridia;o__Clostridiales;f__Clostridiaceae;g__	1.94637	0.0529471	0.309322	1	0.000706529	0.000413467		k__Bacteria;p__Actinobacteria;c__Coriobacteriia;o__Coriobacteriales;f__Coriobacteriaceae;Other	-1.09051	0.34965	0.802924	1	0.00130825	0.00224643		k__Bacteria;p__Proteobacteria;c__Epsilonproteobacteria;o__Campylobacterales;f__Helicobacteraceae;g__Flexispira	-0.337242	0.709291	1	1	0.000698151	0.000870054		k__Bacteria;p__Verrucomicrobia;c__Verrucomicrobiae;o__Verrucomicrobiales;f__Verrucomicrobiaceae;g__Akkermansia	-1.17504	0.003996	0.0757291	1	0	0.000263631			k__Bacteria;p__Actinobacteria;c__Coriobacteriia;o__Coriobacteriales;f__Coriobacteriaceae;Other	-0.927173	0.337662	0.778527	1	0.00103944	0.00130825		k__Bacteria;p__Firmicutes;c__Clostridia;o__Clostridiales;f__Christensenellaceae;g__Christensenella	1.89034	0.021978	0.104128	1	0.00223851	0.000706529
k__Bacteria;p__Bacteroidetes;c__Bacteroidia;o__Bacteroidales;f__Rikenellaceae;g__Rikenella	3.7809	0.000999001	0.0158413	0.776224	0.000701113	6.22167e-05		k__Bacteria;p__Planctomycetes;c__Phycisphaerae;o__WD2101;f__;g__	1.35792	0.015984	0.108944	1	0.00107236	7.20206e-05		k__Bacteria;p__Cyanobacteria;c__Chloroplast;o__CAB-I;f__;g__	-1.25388	0.316683	0.984252	1	0.000682326	0.00296858		k__Bacteria;p__Bacteroidetes;c__Bacteroidia;o__Bacteroidales;Other;Other	-3.09065	0.004995	0.0862471	1	4.53447e-05	0.000127422			k__Bacteria;p__Planctomycetes;c__Phycisphaerae;o__WD2101;f__;g__	-1.33508	0.000999001	0.0115854	0.776224	1.31123e-05	0.00107236		k__Bacteria;p__Cyanobacteria;c__Chloroplast;o__Chlorophyta;f__Trebouxiophyceae;g__	-1.47612	0.14985	0.409977	1	0.000372088	0.000701113
k__Bacteria;p__Proteobacteria;c__Gammaproteobacteria;o__Xanthomonadales;f__Xanthomonadaceae;g__	-2.87348	0.000999001	0.0158413	0.776224	0.000681386	0.00491268		k__Bacteria;p__Bacteroidetes;c__Flavobacteriia;o__Flavobacteriales;f__[Weeksellaceae];g__Cloacibacterium	4.35578	0.000999001	0.013618	0.776224	0.000980423	7.2644e-06		k__Bacteria;p__Actinobacteria;c__Actinobacteria;o__Actinomycetales;f__Streptomycetaceae;g__Streptomyces	-1.39749	0.194805	0.741979	1	0.000621515	0.00181145		k__Bacteria;p__Firmicutes;c__Bacilli;o__Bacillales;Other;Other	-2.43048	0.004995	0.0862471	1	9.53373e-06	3.7043e-05			k__Bacteria;p__Bacteroidetes;c__Flavobacteriia;o__Flavobacteriales;f__[Weeksellaceae];g__Cloacibacterium	-2.99626	0.000999001	0.0115854	0.776224	0.000140704	0.000980423		k__Bacteria;p__Proteobacteria;c__Deltaproteobacteria;o__Myxococcales;f__Haliangiaceae;g__	-3.10976	0.001998	0.0147852	1	0.000106151	0.000681386
k__Bacteria;p__Proteobacteria;c__Gammaproteobacteria;o__Enterobacteriales;f__Enterobacteriaceae;g__	0.430545	0.534466	0.984075	1	0.000650988	0.000429324		k__Bacteria;p__Actinobacteria;c__Actinobacteria;o__Actinomycetales;f__Corynebacteriaceae;g__Corynebacterium	-0.144809	0.894106	1	1	0.000963412	0.00104012		k__Bacteria;p__Cyanobacteria;c__Chloroplast;o__Streptophyta;f__;g__	-3.80978	0.000999001	0.0277223	0.776224	0.000588523	0.00400923		k__Bacteria;p__Proteobacteria;c__Alphaproteobacteria;o__;f__;g__	1.31388	0.004995	0.0862471	1	4.41243e-05	2.12766e-06			k__Bacteria;p__Actinobacteria;c__Actinobacteria;o__Actinomycetales;f__Corynebacteriaceae;g__Corynebacterium	-1.96227	0.032967	0.165985	1	0.000330925	0.000963412		k__Bacteria;p__Firmicutes;c__Bacilli;o__Bacillales;f__Listeriaceae;g__Listeria	-0.577231	0.869131	1	1	0.000353046	0.000650988
k__Bacteria;p__Bacteroidetes;c__Bacteroidia;o__Bacteroidales;f__Rikenellaceae;g__AF12	2.2819	0.001998	0.0277223	1	0.000613538	0.000164327		k__Bacteria;p__Bacteroidetes;c__Bacteroidia;o__Bacteroidales;f__Prevotellaceae;g__Prevotella	-0.364736	0.713287	1	1	0.000955467	0.00107324		k__Bacteria;p__Firmicutes;c__Clostridia;o__Clostridiales;Other;Other	-1.52569	0.173826	0.696201	1	0.000586012	0.00161695		k__Bacteria;p__Proteobacteria;c__Alphaproteobacteria;o__RF32;f__;g__	-2.4058	0.004995	0.0862471	1	0.000704165	0.00398128			k__Bacteria;p__Bacteroidetes;c__Bacteroidia;o__Bacteroidales;f__Prevotellaceae;g__Prevotella	-0.431531	0.721279	1	1	0.000765855	0.000955467		k__Bacteria;p__AD3;c__JG37-AG-4;o__;f__;g__	-1.38866	0.162837	0.428351	1	0.000275347	0.000613538
k__Bacteria;p__Cyanobacteria;c__Chloroplast;o__Streptophyta;f__;g__	-4.07716	0.000999001	0.0158413	0.776224	0.000572801	0.00400923		k__Bacteria;p__Proteobacteria;c__Alphaproteobacteria;o__Rhizobiales;f__Methylocystaceae;g__	1.79961	0.000999001	0.013618	0.776224	0.000922571	2.08881e-05		k__Bacteria;p__OD1;c__ZB2;o__;f__;g__	-0.00253948	0.996004	1	1	0.000448344	0.00044897		k__Bacteria;p__Bacteroidetes;c__Bacteroidia;o__Bacteroidales;f__Prevotellaceae;g__Prevotella	-2.72816	0.00599401	0.0990924	1	0.000765855	0.00288707			k__Bacteria;p__Proteobacteria;c__Alphaproteobacteria;o__Rhizobiales;f__Methylocystaceae;g__	-1.64548	0.000999001	0.0115854	0.776224	3.19316e-05	0.000922571		k__Bacteria;p__Bacteroidetes;c__Sphingobacteriia;o__Sphingobacteriales;f__;g__	3.4185	0.000999001	0.00913204	0.776224	0.00454344	0.000572801
k__Bacteria;p__Tenericutes;c__Mollicutes;o__Anaeroplasmatales;f__Anaeroplasmataceae;g__Anaeroplasma	2.60206	0.000999001	0.0158413	0.776224	0.000562788	9.74812e-05		k__Bacteria;p__Proteobacteria;c__Betaproteobacteria;o__Rhodocyclales;f__Rhodocyclaceae;g__Dechloromonas	3.45752	0.000999001	0.013618	0.776224	0.00083784	5.18853e-06		k__Bacteria;p__Proteobacteria;c__Alphaproteobacteria;o__Rhizobiales;f__;g__	2.32201	0.00699301	0.113199	1	0.000434904	6.72459e-05		k__Bacteria;p__Proteobacteria;c__Alphaproteobacteria;Other;Other;Other	2.71852	0.00599401	0.0990924	1	1.2385e-05	0			k__Bacteria;p__Proteobacteria;c__Betaproteobacteria;o__Rhodocyclales;f__Rhodocyclaceae;g__Dechloromonas	-3.19852	0.000999001	0.0115854	0.776224	6.24541e-06	0.00083784		k__Bacteria;p__Firmicutes;Other;Other;Other;Other	-1.15541	0.278721	0.586901	1	0.000264374	0.000562788
k__Bacteria;p__Proteobacteria;c__Gammaproteobacteria;o__Pseudomonadales;f__Moraxellaceae;g__Psychrobacter	1.52584	0.000999001	0.0158413	0.776224	0.000555427	5.11495e-06		k__Bacteria;p__Proteobacteria;c__Gammaproteobacteria;o__Xanthomonadales;f__Sinobacteraceae;g__	0.500087	0.656344	0.992177	1	0.000807669	0.000662238		k__Bacteria;p__Firmicutes;c__Clostridia;o__Clostridiales;f__Christensenellaceae;g__Christensenella	1.64289	0.0939061	0.499761	1	0.000433649	0.000194935		k__Bacteria;p__Firmicutes;c__Bacilli;o__Lactobacillales;f__Carnobacteriaceae;Other	-2.64586	0.00699301	0.108671	1	1.72686e-06	1.74856e-05			k__Bacteria;p__Proteobacteria;c__Gammaproteobacteria;o__Xanthomonadales;f__Sinobacteraceae;g__	0.264516	0.965035	1	1	0.000995466	0.000807669		k__Bacteria;p__Actinobacteria;c__Coriobacteriia;o__Coriobacteriales;f__Coriobacteriaceae;g__Collinsella	-1.26151	0.166833	0.430104	1	0	0.000555427
k__Bacteria;p__Firmicutes;c__Bacilli;o__Bacillales;f__Bacillaceae;g__Bacillus	-1.34683	0.125874	0.514759	1	0.000449405	0.00145527		k__Bacteria;p__Proteobacteria;c__Alphaproteobacteria;o__Sphingomonadales;f__Sphingomonadaceae;g__Sphingomonas	-1.95811	0.037962	0.197963	1	0.000742894	0.00303398		k__Bacteria;p__Proteobacteria;c__Betaproteobacteria;o__Nitrosomonadales;f__;g__	3.72487	0.000999001	0.0277223	0.776224	0.000415821	5.33986e-05		k__Bacteria;p__Firmicutes;c__Bacilli;o__Lactobacillales;f__Streptococcaceae;g__	-2.438	0.00699301	0.108671	1	5.58824e-06	2.23327e-05			k__Bacteria;p__Proteobacteria;c__Alphaproteobacteria;o__Sphingomonadales;f__Sphingomonadaceae;g__Sphingomonas	-1.19974	0.131868	0.430511	1	0.000122341	0.000742894		k__Bacteria;p__Proteobacteria;c__Alphaproteobacteria;o__Rhodobacterales;f__Rhodobacteraceae;g__Rubellimicrobium	0.705038	0.484515	0.746961	1	0.000609895	0.000449405
k__Bacteria;p__Proteobacteria;c__Betaproteobacteria;o__Nitrosomonadales;f__;g__	3.28066	0.000999001	0.0158413	0.776224	0.000406268	5.33986e-05		k__Bacteria;p__Firmicutes;c__Clostridia;o__Clostridiales;f__Clostridiaceae;g__Clostridium	-0.287494	0.804196	1	1	0.000713152	0.000831691		k__Bacteria;p__Firmicutes;c__Clostridia;o__Clostridiales;f__Clostridiaceae;g__Clostridium	-1.41235	0.185814	0.725516	1	0.000377215	0.000831691		k__Bacteria;p__Proteobacteria;c__Betaproteobacteria;o__Nitrosomonadales;f__Nitrosomonadaceae;Other	-2.71611	0.00699301	0.108671	1	3.58685e-06	1.60138e-05			k__Bacteria;p__Firmicutes;c__Clostridia;o__Clostridiales;f__Clostridiaceae;g__Clostridium	-1.21014	0.263736	0.644412	1	0.000377215	0.000713152		k__Bacteria;p__Proteobacteria;c__Betaproteobacteria;o__Nitrosomonadales;f__;g__	1.25072	0.220779	0.494367	1	0.000640586	0.000406268
k__Bacteria;p__Bacteroidetes;c__Bacteroidia;o__Bacteroidales;f__[Paraprevotellaceae];g__CF231	1.83058	0.000999001	0.0158413	0.776224	0.000403153	0		k__Bacteria;p__Proteobacteria;c__Betaproteobacteria;o__Nitrosomonadales;f__;g__	4.0722	0.000999001	0.013618	0.776224	0.000640586	5.33986e-05		k__Bacteria;p__Bacteroidetes;c__[Saprospirae];o__[Saprospirales];f__Chitinophagaceae;g__	1.51273	0.0889111	0.483104	1	0.000372654	8.72987e-05		k__Bacteria;p__Bacteroidetes;c__Bacteroidia;o__Bacteroidales;f__;g__	2.07806	0.00799201	0.119419	1	0.00127754	0.000315299			k__Bacteria;p__Proteobacteria;c__Betaproteobacteria;o__Nitrosomonadales;f__;g__	-1.2382	0.232767	0.58342	1	0.000415821	0.000640586		k__Bacteria;p__OP11;c__;o__;f__;g__	-1.49945	0.17982	0.437995	1	0	0.000403153
k__Bacteria;p__Tenericutes;c__Mollicutes;o__Mycoplasmatales;f__Mycoplasmataceae;g__	1.41245	0.000999001	0.0158413	0.776224	0.000382242	1.87892e-06		k__Bacteria;p__Proteobacteria;c__Alphaproteobacteria;o__Rickettsiales;f__mitochondria;Other	1.83251	0.0749251	0.328908	1	0.000619221	0.000337904		k__Bacteria;p__Verrucomicrobia;c__Opitutae;o__HA64;f__;g__	1.45887	0.018981	0.207722	1	0.000367341	1.74114e-05		k__Bacteria;p__Fusobacteria;c__Fusobacteriia;o__Fusobacteriales;f__Fusobacteriaceae;g__Fusobacterium	-1.72266	0.00799201	0.119419	1	0	2.71814e-05			k__Bacteria;p__Proteobacteria;c__Alphaproteobacteria;o__Rickettsiales;f__mitochondria;Other	-3.84319	0.000999001	0.0115854	0.776224	6.98624e-05	0.000619221		k__Bacteria;p__Proteobacteria;c__Gammaproteobacteria;o__Thiotrichales;f__Piscirickettsiaceae;g__	-1.03702	0.365634	0.710245	1	4.07352e-05	0.000382242
k__Bacteria;p__Actinobacteria;c__Actinobacteria;o__Actinomycetales;f__Streptomycetaceae;g__Streptomyces	-1.70993	0.132867	0.532153	1	0.000374533	0.00181145		k__Bacteria;p__Firmicutes;c__Bacilli;o__Bacillales;f__Bacillaceae;g__Bacillus	-0.963768	0.455544	0.83678	1	0.000609895	0.00145527		k__Bacteria;p__Actinobacteria;c__Actinobacteria;o__Actinomycetales;f__Corynebacteriaceae;g__Corynebacterium	-1.70073	0.047952	0.388112	1	0.000330925	0.00104012		k__Bacteria;p__Proteobacteria;c__Gammaproteobacteria;o__Xanthomonadales;f__Xanthomonadaceae;Other	-2.45341	0.00899101	0.129371	1	0	6.13804e-06			k__Bacteria;p__Firmicutes;c__Bacilli;o__Bacillales;f__Bacillaceae;g__Bacillus	-2.00223	0.031968	0.164498	1	0.000204434	0.000609895		k__Bacteria;p__Proteobacteria;c__Gammaproteobacteria;o__Pseudomonadales;f__Pseudomonadaceae;g__	-0.0924046	0.96004	1	1	0.000343272	0.000374533
k__Bacteria;p__Firmicutes;c__Clostridia;o__Clostridiales;f__Ruminococcaceae;Other	5.63924	0.000999001	0.0158413	0.776224	0.000367885	0.000119976		k__Bacteria;p__Acidobacteria;c__Acidobacteriia;o__Acidobacteriales;f__Koribacteraceae;g__	2.5046	0.000999001	0.013618	0.776224	0.000602948	1.09279e-05		k__Bacteria;p__Proteobacteria;c__Betaproteobacteria;o__Burkholderiales;f__Comamonadaceae;g__	0.0897675	0.954046	1	1	0.000305201	0.000290779		k__Bacteria;p__Tenericutes;c__Mollicutes;o__Anaeroplasmatales;f__Anaeroplasmataceae;g__Anaeroplasma	-2.23732	0.00899101	0.129371	1	0.000128965	0.000562788			k__Bacteria;p__Acidobacteria;c__Acidobacteriia;o__Acidobacteriales;f__Koribacteraceae;g__	-2.23489	0.000999001	0.0115854	0.776224	2.99722e-05	0.000602948		k__Bacteria;p__Firmicutes;c__Clostridia;o__Clostridiales;f__Veillonellaceae;g__	-1.55841	0.106893	0.324437	1	0.000230533	0.000367885
k__Bacteria;p__Proteobacteria;c__Alphaproteobacteria;o__Sphingomonadales;f__Sphingomonadaceae;g__Sphingomonas	-2.89356	0.000999001	0.0158413	0.776224	0.000361817	0.00303398		k__Bacteria;p__Proteobacteria;c__Gammaproteobacteria;o__Pseudomonadales;f__Moraxellaceae;g__Enhydrobacter	7.59896	0.000999001	0.013618	0.776224	0.000582901	1.76088e-05		k__Bacteria;p__Firmicutes;c__Clostridia;o__Clostridiales;f__Clostridiaceae;g__Candidatus Arthromitus	0.83406	0.491508	1	1	0.000297971	0.000114285		k__Bacteria;p__Actinobacteria;c__Coriobacteriia;o__Coriobacteriales;f__Coriobacteriaceae;g__Atopobium	-2.10333	0.00999001	0.133832	1	1.34825e-06	1.79025e-05			k__Bacteria;p__Proteobacteria;c__Gammaproteobacteria;o__Pseudomonadales;f__Moraxellaceae;g__Enhydrobacter	-6.68063	0.000999001	0.0115854	0.776224	3.44053e-05	0.000582901		k__Bacteria;p__Proteobacteria;c__Alphaproteobacteria;o__Sphingomonadales;f__Sphingomonadaceae;g__Sphingomonas	0.747602	0.821179	1	1	0.000742894	0.000361817
k__Bacteria;p__Actinobacteria;c__Actinobacteria;o__Actinomycetales;f__Micrococcaceae;g__Arthrobacter	0.909561	0.493506	0.97028	1	0.00033272	0.000134124		k__Bacteria;p__Firmicutes;c__Bacilli;o__Lactobacillales;f__Aerococcaceae;g__Alloiococcus	3.00724	0.000999001	0.013618	0.776224	0.000569211	6.87764e-05		k__Bacteria;p__Bacteroidetes;c__Bacteroidia;o__Bacteroidales;f__Rikenellaceae;g__Rikenella	3.0641	0.002997	0.0597095	1	0.000294538	6.22167e-05		k__Bacteria;p__Bacteroidetes;c__Bacteroidia;o__Bacteroidales;f__Rikenellaceae;Other	-2.78555	0.00999001	0.133832	1	0	9.95994e-06			k__Bacteria;p__Firmicutes;c__Bacilli;o__Lactobacillales;f__Aerococcaceae;g__Alloiococcus	-3.06949	0.000999001	0.0115854	0.776224	2.22196e-05	0.000569211		k__Bacteria;p__Actinobacteria;c__Acidimicrobiia;o__Acidimicrobiales;f__AKIW874;g__	-0.840082	0.634366	0.914475	1	0.000119914	0.00033272
k__Bacteria;p__Proteobacteria;c__Gammaproteobacteria;o__Legionellales;f__Coxiellaceae;g__Rickettsiella	0.649274	0.506494	0.97028	1	0.000322907	0.000181178		k__Bacteria;p__Firmicutes;c__Bacilli;o__Lactobacillales;f__Carnobacteriaceae;g__Carnobacterium	-1.32978	0.114885	0.453126	1	0.000549769	0.00983448		k__Bacteria;p__Proteobacteria;c__Gammaproteobacteria;o__Pseudomonadales;f__Moraxellaceae;g__Psychrobacter	1.218	0.001998	0.0443556	1	0.000294051	5.11495e-06		k__Bacteria;p__Firmicutes;c__Bacilli;o__Bacillales;f__Planococcaceae;g__Sporosarcina	1.76103	0.00999001	0.133832	1	0.000105058	6.85605e-06			k__Bacteria;p__Firmicutes;c__Bacilli;o__Lactobacillales;f__Carnobacteriaceae;g__Carnobacterium	-1.09855	0.314685	0.732067	1	0.000149459	0.000549769		k__Bacteria;p__Proteobacteria;c__Alphaproteobacteria;o__Ellin329;f__;g__	-1.60245	0.0599401	0.221778	1	7.60723e-06	0.000322907
k__Bacteria;p__Bacteroidetes;c__Bacteroidia;o__Bacteroidales;f__;g__	1.8942	0.0609391	0.340645	1	0.000315299	0.000154978		k__Bacteria;p__Proteobacteria;c__Alphaproteobacteria;o__Rhodospirillales;f__Rhodospirillaceae;g__	1.56525	0.10989	0.442407	1	0.000541802	0.000139632		k__Bacteria;p__Actinobacteria;c__Actinobacteria;o__Actinomycetales;f__Thermomonosporaceae;g__Actinomadura	-0.500751	0.624376	1	1	0.000292952	0.000410036		k__Bacteria;p__Proteobacteria;c__Gammaproteobacteria;o__Enterobacteriales;f__Enterobacteriaceae;g__Serratia	-1.79306	0.00999001	0.133832	1	0	1.18598e-05			k__Bacteria;p__Proteobacteria;c__Alphaproteobacteria;o__Rhodospirillales;f__Rhodospirillaceae;g__	-2.09499	0.000999001	0.0115854	0.776224	2.67362e-05	0.000541802		k__Bacteria;p__Actinobacteria;c__Actinobacteria;o__Actinomycetales;f__Frankiaceae;g__	-2.9904	0.003996	0.0260916	1	0.000105659	0.000315299
k__Bacteria;p__Firmicutes;c__Clostridia;o__Clostridiales;f__Christensenellaceae;g__Christensenella	1.03634	0.316683	0.822953	1	0.000315275	0.000194935		k__Bacteria;p__Firmicutes;c__Bacilli;o__Bacillales;f__Staphylococcaceae;g__Staphylococcus	1.46417	0.132867	0.493301	1	0.000513911	0.0002827		k__Bacteria;p__Actinobacteria;c__Actinobacteria;o__Actinomycetales;f__Propionibacteriaceae;g__Propionibacterium	-1.33134	0.0699301	0.444451	1	0.000276338	0.00145088		k__Bacteria;p__Firmicutes;c__Clostridia;o__Clostridiales;f__Peptostreptococcaceae;Other	1.02705	0.011988	0.157876	1	2.72175e-06	0			k__Bacteria;p__Firmicutes;c__Bacilli;o__Bacillales;f__Staphylococcaceae;g__Staphylococcus	-2.29487	0.00799201	0.0580354	1	0.000171682	0.000513911		k__Bacteria;p__Proteobacteria;c__Alphaproteobacteria;o__Rhizobiales;f__Bartonellaceae;g__	1.65096	0.02997	0.129371	1	0.00261525	0.000315275
k__Bacteria;p__Firmicutes;c__Erysipelotrichi;o__Erysipelotrichales;f__Erysipelotrichaceae;g__	3.65451	0.000999001	0.0158413	0.776224	0.000303027	1.58847e-05		k__Bacteria;p__Acidobacteria;c__DA052;o__Ellin6513;f__;g__	2.03711	0.000999001	0.013618	0.776224	0.000471843	2.60851e-05		k__Bacteria;p__Firmicutes;c__Bacilli;o__Bacillales;f__Paenibacillaceae;g__Paenibacillus	-2.25258	0.013986	0.181119	1	0.000228363	0.00112787		k__Bacteria;p__Actinobacteria;c__Coriobacteriia;o__Coriobacteriales;f__Coriobacteriaceae;g__Adlercreutzia	-2.61821	0.012987	0.162757	1	0.0387166	0.0546955			k__Bacteria;p__Acidobacteria;c__DA052;o__Ellin6513;f__;g__	-1.83222	0.000999001	0.0115854	0.776224	3.44629e-05	0.000471843		k__Bacteria;p__Proteobacteria;c__Alphaproteobacteria;o__Caulobacterales;f__Caulobacteraceae;g__Caulobacter	-1.71512	0.0849151	0.277223	1	0.000131329	0.000303027
k__Bacteria;p__Spirochaetes;c__Spirochaetes;o__Spirochaetales;f__Spirochaetaceae;g__Treponema	-1.50076	0.0659341	0.36078	1	0.000297113	0.00241841		k__Bacteria;p__Firmicutes;c__Clostridia;o__Clostridiales;Other;Other	-1.52342	0.128871	0.493265	1	0.000468731	0.00161695		k__Bacteria;p__Firmicutes;c__Clostridia;o__Clostridiales;f__Lachnospiraceae;g__Roseburia	0.646209	0.57043	1	1	0.000226785	0.000164533		k__Bacteria;p__Firmicutes;c__Clostridia;o__Clostridiales;f__Veillonellaceae;g__	1.98586	0.012987	0.162757	1	7.4058e-05	1.45153e-05			k__Bacteria;p__Firmicutes;c__Clostridia;o__Clostridiales;Other;Other	0.74447	0.456543	0.818854	1	0.000586012	0.000468731		k__Bacteria;p__Verrucomicrobia;c__[Spartobacteria];o__[Chthoniobacterales];f__[Chthoniobacteraceae];g__heteroC45_4W	-1.96496	0.037962	0.156896	1	3.11672e-05	0.000297113
k__Bacteria;p__Actinobacteria;c__Actinobacteria;o__Actinomycetales;f__Thermomonosporaceae;g__Actinomadura	-0.490499	0.655345	1	1	0.000288252	0.000410036		k__Bacteria;p__Proteobacteria;c__Gammaproteobacteria;o__Pseudomonadales;f__Moraxellaceae;g__Acinetobacter	5.57296	0.000999001	0.013618	0.776224	0.000463317	8.05375e-05		k__Bacteria;p__Firmicutes;c__Bacilli;o__Bacillales;f__Bacillaceae;g__Bacillus	-1.64367	0.016983	0.199936	1	0.000204434	0.00145527		k__Bacteria;p__Proteobacteria;c__Betaproteobacteria;o__Thiobacterales;f__;g__	-2.4229	0.012987	0.162757	1	1.28432e-05	3.33884e-05			k__Bacteria;p__Proteobacteria;c__Gammaproteobacteria;o__Pseudomonadales;f__Moraxellaceae;g__Acinetobacter	-5.98257	0.000999001	0.0115854	0.776224	3.69835e-05	0.000463317		k__Bacteria;p__Actinobacteria;c__Actinobacteria;o__Actinomycetales;f__Thermomonosporaceae;g__Actinomadura	-0.847256	0.559441	0.827972	1	0.000100836	0.000288252
k__Bacteria;p__Proteobacteria;c__Gammaproteobacteria;o__Pseudomonadales;f__Pseudomonadaceae;g__	-3.65743	0.000999001	0.0158413	0.776224	0.000283609	0.00119403		k__Bacteria;p__Actinobacteria;c__Actinobacteria;o__Actinomycetales;f__;g__	2.43594	0.000999001	0.013618	0.776224	0.000458051	8.35275e-05		k__Bacteria;p__Firmicutes;c__Clostridia;o__Clostridiales;f__Christensenellaceae;Other	2.08663	0.045954	0.388112	1	0.000193896	7.10979e-05		k__Bacteria;p__Proteobacteria;c__Betaproteobacteria;o__Burkholderiales;f__Comamonadaceae;g__Acidovorax	-2.59633	0.013986	0.169799	1	0.000183407	0.000753256			k__Bacteria;p__Actinobacteria;c__Actinobacteria;o__Actinomycetales;f__;g__	-2.27723	0.000999001	0.0115854	0.776224	8.25136e-05	0.000458051		k__Bacteria;p__Actinobacteria;c__Actinobacteria;o__Actinomycetales;f__Dermabacteraceae;g__Brachybacterium	0.109395	0.948052	1	1	0.000301653	0.000283609
k__Bacteria;p__Verrucomicrobia;c__Verrucomicrobiae;o__Verrucomicrobiales;f__Verrucomicrobiaceae;g__Akkermansia	1.26798	0.000999001	0.0158413	0.776224	0.000263631	0		k__Bacteria;p__Acidobacteria;c__Solibacteres;o__Solibacterales;f__Solibacteraceae;g__Candidatus Solibacter	2.22846	0.000999001	0.013618	0.776224	0.000450406	4.71265e-05		k__Bacteria;p__Proteobacteria;c__Betaproteobacteria;o__Burkholderiales;f__Comamonadaceae;g__Acidovorax	-2.80814	0.000999001	0.0277223	0.776224	0.000183407	0.0052443		k__Bacteria;p__Proteobacteria;c__Gammaproteobacteria;o__Xanthomonadales;f__Xanthomonadaceae;g__Dokdonella	1.02705	0.013986	0.169799	1	1.36088e-06	0			k__Bacteria;p__Acidobacteria;c__Solibacteres;o__Solibacterales;f__Solibacteraceae;g__Candidatus Solibacter	-1.97459	0.002997	0.0283984	1	5.74394e-05	0.000450406		k__Bacteria;p__Actinobacteria;c__Thermoleophilia;o__Solirubrobacterales;f__Patulibacteraceae;Other	-1.02128	0.404595	0.712468	1	4.3746e-06	0.000263631
k__Bacteria;p__Firmicutes;c__Clostridia;o__Clostridiales;f__Christensenellaceae;Other	2.45427	0.014985	0.130824	1	0.000250223	7.10979e-05		k__Bacteria;p__Acidobacteria;c__Solibacteres;o__Solibacterales;f__;g__	1.72158	0.028971	0.16431	1	0.000431023	5.63496e-05		k__Bacteria;p__Firmicutes;c__Clostridia;o__Clostridiales;f__Ruminococcaceae;Other	1.37813	0.180819	0.71318	1	0.000178757	0.000119976		k__Bacteria;p__Chlamydiae;c__Chlamydiia;o__Chlamydiales;f__Rhabdochlamydiaceae;g__Candidatus Rhabdochlamydia	-1.53398	0.014985	0.179129	1	7.3404e-06	0.000729612			k__Bacteria;p__Acidobacteria;c__Solibacteres;o__Solibacterales;f__;g__	-1.89155	0.000999001	0.0115854	0.776224	3.78302e-06	0.000431023		k__Bacteria;p__WPS-2;c__;o__;f__;g__	1.52586	0.002997	0.0207917	1	0.00225389	0.000250223
k__Bacteria;p__Firmicutes;c__Bacilli;o__Lactobacillales;f__Streptococcaceae;g__Lactococcus	1.43231	0.167832	0.595459	1	0.000250039	9.44447e-05		k__Bacteria;p__Proteobacteria;c__Alphaproteobacteria;o__RF32;f__;g__	2.51396	0.000999001	0.013618	0.776224	0.0004267	3.09735e-05		k__Bacteria;p__Firmicutes;c__Bacilli;o__Bacillales;f__Staphylococcaceae;g__Staphylococcus	-1.11627	0.314685	0.98197	1	0.000171682	0.0002827		k__Bacteria;p__Actinobacteria;c__OPB41;o__;f__;g__	-2.21146	0.015984	0.188175	1	0	3.74163e-06			k__Bacteria;p__Proteobacteria;c__Alphaproteobacteria;o__RF32;f__;g__	1.03505	0.312687	0.732067	1	0.000704165	0.0004267		k__Bacteria;p__Bacteroidetes;c__Bacteroidia;o__Bacteroidales;f__Bacteroidaceae;g__Bacteroides	0.0969284	0.943057	1	1	0.000269054	0.000250039
k__Bacteria;p__Proteobacteria;c__Gammaproteobacteria;o__Pseudomonadales;f__Moraxellaceae;g__	-0.833822	0.475524	0.97028	1	0.000247242	0.000624222		k__Bacteria;p__Proteobacteria;c__Gammaproteobacteria;o__Pasteurellales;f__Pasteurellaceae;g__	1.4415	0.000999001	0.013618	0.776224	0.000425679	7.80433e-06		k__Bacteria;p__Proteobacteria;c__Gammaproteobacteria;o__Enterobacteriales;f__Enterobacteriaceae;g__	-0.808602	0.708292	1	1	0.000165184	0.000429324		k__Bacteria;p__Proteobacteria;c__Betaproteobacteria;o__Burkholderiales;f__Comamonadaceae;g__Variovorax	1.93179	0.016983	0.196952	1	5.06239e-05	7.40595e-06			k__Bacteria;p__Proteobacteria;c__Gammaproteobacteria;o__Pasteurellales;f__Pasteurellaceae;g__	-1.26074	0.0629371	0.265772	1	2.99051e-05	0.000425679		k__Bacteria;p__Bacteroidetes;c__Flavobacteriia;o__Flavobacteriales;f__Flavobacteriaceae;g__Capnocytophaga	-1.2805	0.188811	0.440559	1	0	0.000247242
k__Bacteria;p__Actinobacteria;c__Actinobacteria;o__Actinomycetales;f__Corynebacteriaceae;g__Corynebacterium	-2.00053	0.00799201	0.0827972	1	0.000246958	0.00104012		k__Bacteria;p__Planctomycetes;c__Planctomycetia;o__Gemmatales;f__Isosphaeraceae;g__	2.59552	0.00699301	0.0578039	1	0.000413522	0.000155351		k__Bacteria;p__Proteobacteria;c__Gammaproteobacteria;o__Pseudomonadales;f__Pseudomonadaceae;g__	-4.60965	0.000999001	0.0277223	0.776224	0.000149817	0.00119403		k__Bacteria;p__Firmicutes;c__Clostridia;o__Clostridiales;f__Ruminococcaceae;g__	-2.27947	0.017982	0.202493	1	0.0157502	0.0251803			k__Bacteria;p__Planctomycetes;c__Planctomycetia;o__Gemmatales;f__Isosphaeraceae;g__	-2.84608	0.002997	0.0283984	1	0.000101454	0.000413522		k__Bacteria;p__Actinobacteria;c__Actinobacteria;o__Actinomycetales;f__Actinomycetaceae;g__Actinomyces	2.42846	0.000999001	0.00913204	0.776224	0.000963412	0.000246958
k__Bacteria;p__Proteobacteria;c__Alphaproteobacteria;o__Caulobacterales;f__Caulobacteraceae;g__	-2.72141	0.000999001	0.0158413	0.776224	0.00022928	0.00143359		k__Bacteria;p__Proteobacteria;c__Alphaproteobacteria;o__Rhizobiales;f__Bradyrhizobiaceae;g__	0.230055	0.815185	1	1	0.000399138	0.000367781		k__Bacteria;p__Firmicutes;c__Bacilli;o__Lactobacillales;f__Carnobacteriaceae;g__Carnobacterium	-1.57064	0.00999001	0.13618	1	0.000149459	0.00983448		k__Bacteria;p__Proteobacteria;c__Betaproteobacteria;o__Burkholderiales;f__Oxalobacteraceae;Other	-2.08815	0.017982	0.202493	1	0	8.41841e-06			k__Bacteria;p__Proteobacteria;c__Alphaproteobacteria;o__Rhizobiales;f__Bradyrhizobiaceae;g__	1.73441	0.0679321	0.273488	1	0.00162849	0.000399138		k__Bacteria;p__Proteobacteria;c__Alphaproteobacteria;o__Rhizobiales;f__Hyphomicrobiaceae;g__Hyphomicrobium	0.40736	0.862138	1	1	0.000292612	0.00022928
k__Bacteria;p__Firmicutes;c__Bacilli;o__Bacillales;f__Staphylococcaceae;g__Staphylococcus	-0.513173	0.612388	1	1	0.000223346	0.0002827		k__Bacteria;p__Firmicutes;c__Bacilli;o__Bacillales;f__Paenibacillaceae;g__Paenibacillus	-1.60257	0.132867	0.493301	1	0.000398423	0.00112787		k__Bacteria;p__Bacteroidetes;c__Flavobacteriia;o__Flavobacteriales;f__[Weeksellaceae];g__Cloacibacterium	1.13977	0.0769231	0.463327	1	0.000140704	7.2644e-06		k__Bacteria;p__Actinobacteria;c__Actinobacteria;o__Actinomycetales;f__Micrococcaceae;g__Arthrobacter	-1.40391	0.018981	0.207722	1	2.253e-05	0.00033272			k__Bacteria;p__Firmicutes;c__Bacilli;o__Bacillales;f__Paenibacillaceae;g__Paenibacillus	-1.20222	0.223776	0.566365	1	0.000228363	0.000398423		k__Bacteria;p__Proteobacteria;c__Gammaproteobacteria;o__Pasteurellales;f__Pasteurellaceae;g__Mannheimia	1.76701	0.0619381	0.225943	1	0.000513911	0.000223346
k__Bacteria;p__Firmicutes;c__Clostridia;o__Clostridiales;f__Lachnospiraceae;g__Roseburia	0.48678	0.642358	1	1	0.000210253	0.000164533		k__Bacteria;p__Bacteroidetes;c__Bacteroidia;o__Bacteroidales;f__Rikenellaceae;g__Rikenella	3.49512	0.000999001	0.013618	0.776224	0.000372088	6.22167e-05		k__Bacteria;p__Firmicutes;c__Bacilli;o__Gemellales;f__Gemellaceae;g__	-2.16189	0.024975	0.255337	1	0.000138348	0.000311181		k__Bacteria;p__Proteobacteria;c__Alphaproteobacteria;o__Sphingomonadales;f__Sphingomonadaceae;g__Sphingomonas	-2.40541	0.018981	0.207722	1	0.000122341	0.000361817			k__Bacteria;p__Bacteroidetes;c__Bacteroidia;o__Bacteroidales;f__Rikenellaceae;g__Rikenella	-0.611399	0.571429	0.944681	1	0.000294538	0.000372088		k__Bacteria;p__Firmicutes;c__Clostridia;o__Clostridiales;f__Lachnospiraceae;g__Roseburia	0.256185	0.806194	1	1	0.000234543	0.000210253
k__Bacteria;p__Firmicutes;c__Bacilli;o__Bacillales;f__Bacillaceae;g__	-0.637642	0.548452	0.998002	1	0.00020986	0.000303312		k__Bacteria;p__Proteobacteria;c__Alphaproteobacteria;o__Rhizobiales;f__Hyphomicrobiaceae;g__Rhodoplanes	2.0291	0.016983	0.112785	1	0.000369037	0.000108143		k__Bacteria;p__Firmicutes;c__Clostridia;o__Clostridiales;f__Lachnospiraceae;Other	-3.07156	0.000999001	0.0277223	0.776224	0.000132934	0.000317459		k__Bacteria;p__Firmicutes;c__Clostridia;o__Clostridiales;f__Ruminococcaceae;g__Ruminococcus	-2.281	0.022977	0.24796	1	0.0123797	0.019838			k__Bacteria;p__Proteobacteria;c__Alphaproteobacteria;o__Rhizobiales;f__Hyphomicrobiaceae;g__Rhodoplanes	-1.61285	0.0899101	0.318996	1	0.000121576	0.000369037		k__Bacteria;p__Firmicutes;c__Clostridia;o__Clostridiales;f__Clostridiaceae;g__Clostridium	-0.697069	0.53047	0.791123	1	0.00012341	0.00020986
k__Bacteria;p__Proteobacteria;c__Epsilonproteobacteria;o__Campylobacterales;f__Helicobacteraceae;g__	3.68544	0.000999001	0.0158413	0.776224	0.00020157	2.71869e-05		k__Bacteria;p__Proteobacteria;c__Betaproteobacteria;o__Burkholderiales;f__Comamonadaceae;g__Acidovorax	-2.3969	0.002997	0.0323427	1	0.000356012	0.0052443		k__Bacteria;p__Tenericutes;c__Mollicutes;o__Anaeroplasmatales;f__Anaeroplasmataceae;g__Anaeroplasma	0.530343	0.614386	1	1	0.000128965	9.74812e-05		k__Bacteria;p__Firmicutes;c__Bacilli;o__Lactobacillales;f__Enterococcaceae;Other	-1.27333	0.023976	0.255197	1	1.1996e-06	3.31001e-05			k__Bacteria;p__Proteobacteria;c__Betaproteobacteria;o__Burkholderiales;f__Comamonadaceae;g__Acidovorax	-1.01391	0.405594	0.818854	1	0.000183407	0.000356012		k__Bacteria;p__Firmicutes;c__Bacilli;o__Bacillales;f__Planococcaceae;g__	-2.09665	0.038961	0.158496	1	8.16855e-05	0.00020157
k__Bacteria;p__Firmicutes;c__Bacilli;o__Gemellales;f__Gemellaceae;g__	-1.53011	0.131868	0.532153	1	0.000196505	0.000311181		k__Bacteria;p__Proteobacteria;c__Gammaproteobacteria;o__Enterobacteriales;f__Enterobacteriaceae;g__	-0.20105	0.969031	1	1	0.000353046	0.000429324		k__Bacteria;p__Firmicutes;c__Erysipelotrichi;o__Erysipelotrichales;f__Erysipelotrichaceae;g__	3.33499	0.000999001	0.0277223	0.776224	0.000122623	1.58847e-05		k__Bacteria;p__Bacteroidetes;c__Cytophagia;o__Cytophagales;f__[Amoebophilaceae];g__Candidatus Amoebophilus	-2.29092	0.024975	0.255337	1	1.21432e-06	8.92315e-06			k__Bacteria;p__Proteobacteria;c__Gammaproteobacteria;o__Enterobacteriales;f__Enterobacteriaceae;g__	-1.22897	0.248751	0.617507	1	0.000165184	0.000353046		k__Bacteria;p__Actinobacteria;c__Actinobacteria;o__Actinomycetales;f__Micromonosporaceae;g__Pilimelia	0.80456	0.421578	0.712468	1	0.000257902	0.000196505
k__Bacteria;p__Bacteroidetes;c__Bacteroidia;o__Bacteroidales;f__[Paraprevotellaceae];Other	2.11164	0.015984	0.136479	1	0.000192448	3.03588e-05		k__Bacteria;p__Proteobacteria;c__Betaproteobacteria;o__Burkholderiales;f__Comamonadaceae;g__	0.449356	0.691309	1	1	0.000351218	0.000290779		k__Bacteria;p__Proteobacteria;c__Alphaproteobacteria;o__Sphingomonadales;f__Sphingomonadaceae;g__Sphingomonas	-3.07758	0.000999001	0.0277223	0.776224	0.000122341	0.00303398		k__Bacteria;p__Cyanobacteria;c__4C0d-2;o__YS2;f__;g__	-2.32646	0.024975	0.255337	1	0.0010378	0.00235135			k__Bacteria;p__Proteobacteria;c__Betaproteobacteria;o__Burkholderiales;f__Comamonadaceae;g__	-0.238419	0.831169	1	1	0.000305201	0.000351218		k__Bacteria;p__Proteobacteria;c__Betaproteobacteria;o__MND1;f__;g__	0.542429	0.608392	0.890245	1	0.000273584	0.000192448
k__Bacteria;p__Firmicutes;c__Clostridia;o__Clostridiales;f__Dehalobacteriaceae;g__Dehalobacterium	1.23426	0.227772	0.708992	1	0.000173962	0.000132809		k__Bacteria;p__Actinobacteria;c__Actinobacteria;o__Actinomycetales;f__Streptomycetaceae;g__Streptomyces	-1.56368	0.114885	0.453126	1	0.000343272	0.00181145		k__Bacteria;p__Proteobacteria;c__Alphaproteobacteria;o__Rhizobiales;f__Hyphomicrobiaceae;g__Rhodoplanes	0.153534	0.864136	1	1	0.000121576	0.000108143		k__Bacteria;p__Firmicutes;c__Clostridia;o__Clostridiales;f__Veillonellaceae;g__Pelosinus	-2.13634	0.024975	0.255337	1	0	7.56969e-06			k__Bacteria;p__Actinobacteria;c__Actinobacteria;o__Actinomycetales;f__Streptomycetaceae;g__Streptomyces	0.92114	0.367632	0.818854	1	0.000621515	0.000343272		k__Bacteria;p__Proteobacteria;c__Betaproteobacteria;o__Neisseriales;f__Neisseriaceae;g__	2.01108	0.046953	0.184255	1	0.000280219	0.000173962
k__Bacteria;p__Actinobacteria;c__Actinobacteria;o__Actinomycetales;f__Propionibacteriaceae;g__Propionibacterium	-1.50504	0.003996	0.048514	1	0.000163711	0.00145088		k__Archaea;p__Crenarchaeota;c__MBGA;o__NRP-J;f__;g__	1.51325	0.000999001	0.013618	0.776224	0.000315977	0		k__Bacteria;p__Cyanobacteria;c__Chloroplast;o__Chlorophyta;f__;g__	0.15279	0.963037	1	1	0.000115258	9.92499e-05		k__Bacteria;p__Firmicutes;c__Bacilli;Other;Other;Other	-2.24014	0.025974	0.262102	1	0	7.28082e-06			k__Archaea;p__Crenarchaeota;c__MBGA;o__NRP-J;f__;g__	-1.40188	0.000999001	0.0115854	0.776224	0	0.000315977		k__Bacteria;p__Actinobacteria;c__Actinobacteria;o__Actinomycetales;f__Nocardioidaceae;g__Friedmanniella	4.0395	0.000999001	0.00913204	0.776224	0.00233565	0.000163711
k__Bacteria;p__Proteobacteria;c__Gammaproteobacteria;o__Enterobacteriales;f__Enterobacteriaceae;Other	-0.719999	0.991009	1	1	0.000162971	0.000640243		k__Bacteria;p__Actinobacteria;c__Actinobacteria;o__Actinomycetales;f__Mycobacteriaceae;g__Mycobacterium	-1.54396	0.0899101	0.375592	1	0.000315044	0.000999696		k__Bacteria;p__Proteobacteria;c__Gammaproteobacteria;o__Pseudomonadales;f__Moraxellaceae;g__	-1.16247	0.422577	1	1	0.000113881	0.000624222		k__Bacteria;p__Firmicutes;c__Bacilli;o__Bacillales;f__Thermoactinomycetaceae;g__	-2.15161	0.026973	0.268693	1	0	5.87385e-06			k__Bacteria;p__Actinobacteria;c__Actinobacteria;o__Actinomycetales;f__Mycobacteriaceae;g__Mycobacterium	-2.65725	0.002997	0.0283984	1	7.30472e-05	0.000315044		k__Bacteria;p__Proteobacteria;c__Gammaproteobacteria;o__Enterobacteriales;f__Enterobacteriaceae;Other	-0.661072	0.908092	1	1	7.31893e-05	0.000162971
k__Bacteria;p__Firmicutes;c__Bacilli;o__Bacillales;f__Paenibacillaceae;g__Paenibacillus	-2.53021	0.002997	0.0381749	1	0.00015634	0.00112787		k__Bacteria;p__OD1;c__ZB2;o__;f__;g__	-0.745653	0.491508	0.877183	1	0.000304182	0.00044897		k__Bacteria;p__Actinobacteria;c__Actinobacteria;o__Actinomycetales;f__Pseudonocardiaceae;g__Pseudonocardia	-0.0947431	0.913087	1	1	0.000110754	0.00011798		k__Bacteria;p__Acidobacteria;c__Acidobacteriia;o__Acidobacteriales;f__Acidobacteriaceae;g__	1.81205	0.027972	0.271678	1	3.58549e-05	5.37793e-06			k__Bacteria;p__OD1;c__ZB2;o__;f__;g__	0.53481	0.692308	1	1	0.000448344	0.000304182		k__Bacteria;p__Proteobacteria;c__Betaproteobacteria;o__Burkholderiales;f__Burkholderiaceae;g__Salinispora	2.09337	0.026973	0.121145	1	0.000398423	0.00015634
k__Bacteria;p__Bacteroidetes;c__Bacteroidia;o__Bacteroidales;f__[Paraprevotellaceae];g__Paraprevotella	0.692307	0.501499	0.97028	1	0.000147402	9.09464e-05		k__Bacteria;p__Proteobacteria;c__Gammaproteobacteria;o__Pseudomonadales;f__Pseudomonadaceae;g__	-3.39832	0.000999001	0.013618	0.776224	0.000301653	0.00119403		k__Bacteria;p__Proteobacteria;c__Betaproteobacteria;o__Burkholderiales;f__Oxalobacteraceae;g__	0.68725	0.602398	1	1	0.000105693	7.32457e-05		k__Bacteria;p__Actinobacteria;c__Actinobacteria;o__Actinomycetales;f__Microbacteriaceae;g__Cryocola	-2.1884	0.027972	0.271678	1	1.20147e-06	8.12236e-06			k__Bacteria;p__Proteobacteria;c__Gammaproteobacteria;o__Pseudomonadales;f__Pseudomonadaceae;g__	-1.72191	0.0989011	0.344602	1	0.000149817	0.000301653		k__Bacteria;p__Proteobacteria;c__Betaproteobacteria;o__Burkholderiales;f__Oxalobacteraceae;g__Collimonas	-1.18253	0.333666	0.676916	1	4.43031e-05	0.000147402
k__Bacteria;p__Actinobacteria;c__Actinobacteria;o__Bifidobacteriales;f__Bifidobacteriaceae;g__Bifidobacterium	-1.21763	0.0579421	0.331037	1	0.000146048	0.00358107		k__Bacteria;p__Proteobacteria;c__Alphaproteobacteria;o__Caulobacterales;f__Caulobacteraceae;g__	-2.15797	0.018981	0.120887	1	0.000292612	0.00143359		k__Bacteria;p__Firmicutes;c__Bacilli;o__Bacillales;f__Planococcaceae;g__Sporosarcina	1.31252	0.164835	0.67056	1	0.000105058	3.37702e-05		k__Bacteria;p__Firmicutes;c__Clostridia;o__Clostridiales;f__Clostridiaceae;g__Clostridium	-2.18067	0.02997	0.28749	1	0.000377215	0.000976121			k__Bacteria;p__Proteobacteria;c__Alphaproteobacteria;o__Caulobacterales;f__Caulobacteraceae;g__	2.37194	0.00699301	0.0532703	1	0.00430673	0.000292612		k__Bacteria;Other;Other;Other;Other;Other	-1.09109	0.315684	0.647194	1	6.58311e-05	0.000146048
k__Bacteria;Other;Other;Other;Other;Other	3.5915	0.000999001	0.0158413	0.776224	0.000136089	5.51284e-05		k__Bacteria;p__Firmicutes;c__Clostridia;o__Clostridiales;f__Dehalobacteriaceae;g__Dehalobacterium	2.7995	0.004995	0.0451293	1	0.000280219	0.000132809		k__Bacteria;p__Firmicutes;c__Bacilli;o__Bacillales;f__Bacillaceae;g__Oceanobacillus	0.152672	0.886114	1	1	0.000103195	9.4431e-05		k__Bacteria;p__Actinobacteria;c__Acidimicrobiia;o__Acidimicrobiales;f__EB1017;g__	1.94628	0.030969	0.289915	1	7.92898e-06	8.60668e-07			k__Bacteria;p__Firmicutes;c__Clostridia;o__Clostridiales;f__Dehalobacteriaceae;g__Dehalobacterium	-4.34394	0.000999001	0.0115854	0.776224	5.71569e-05	0.000280219		k__Bacteria;p__Proteobacteria;c__Alphaproteobacteria;o__Rhodobacterales;f__Rhodobacteraceae;g__Rhodobacter	1.0087	0.310689	0.638639	1	0.00016749	0.000136089
k__Bacteria;p__Proteobacteria;c__Betaproteobacteria;o__Burkholderiales;f__Comamonadaceae;g__	-1.82219	0.0669331	0.363685	1	0.000130971	0.000290779		k__Bacteria;p__Acidobacteria;c__Acidobacteriia;o__Acidobacteriales;f__Acidobacteriaceae;g__	2.4773	0.000999001	0.013618	0.776224	0.000279046	1.84443e-05		k__Bacteria;p__Planctomycetes;c__Planctomycetia;o__Gemmatales;f__Isosphaeraceae;g__	-0.794483	0.493506	1	1	0.000101454	0.000155351		k__Bacteria;p__Proteobacteria;c__Betaproteobacteria;o__Burkholderiales;f__Comamonadaceae;g__Limnohabitans	-2.39473	0.030969	0.289915	1	0	4.89838e-06			k__Bacteria;p__Acidobacteria;c__Acidobacteriia;o__Acidobacteriales;f__Acidobacteriaceae;g__	-2.12314	0.000999001	0.0115854	0.776224	3.58549e-05	0.000279046		k__Bacteria;p__Proteobacteria;c__Alphaproteobacteria;o__Rhodospirillales;f__Acetobacteraceae;Other	2.16983	0.001998	0.0147852	1	0.000351218	0.000130971
k__Bacteria;p__Bacteroidetes;c__Bacteroidia;o__Bacteroidales;Other;Other	6.03685	0.000999001	0.0158413	0.776224	0.000127422	1.36888e-05		k__Bacteria;p__Bacteroidetes;c__Bacteroidia;o__Bacteroidales;f__Rikenellaceae;g__AF12	1.16532	0.247752	0.668415	1	0.000275347	0.000164327		k__Bacteria;p__Proteobacteria;c__Deltaproteobacteria;o__Desulfovibrionales;f__Desulfovibrionaceae;g__Bilophila	1.04923	0.382617	1	1	9.26724e-05	4.34932e-05		k__Bacteria;p__Firmicutes;Other;Other;Other;Other	-1.96043	0.032967	0.304945	1	1.43871e-05	4.38094e-05			k__Bacteria;p__Bacteroidetes;c__Bacteroidia;o__Bacteroidales;f__Rikenellaceae;g__AF12	-2.6151	0.004995	0.0412885	1	6.32741e-05	0.000275347		k__Bacteria;p__Proteobacteria;c__Betaproteobacteria;o__Burkholderiales;f__Comamonadaceae;g__Tepidimonas	-1.17354	0.267732	0.56994	1	7.8296e-05	0.000127422
k__Bacteria;p__Actinobacteria;c__Actinobacteria;o__Actinomycetales;f__Mycobacteriaceae;g__Mycobacterium	-2.32325	0.000999001	0.0158413	0.776224	0.000125486	0.000999696		k__Bacteria;p__Bacteroidetes;c__Bacteroidia;o__Bacteroidales;f__[Paraprevotellaceae];Other	2.13651	0.00799201	0.0633652	1	0.000273584	3.03588e-05		k__Bacteria;p__Firmicutes;c__Clostridia;o__Clostridiales;f__Christensenellaceae;g__	1.61355	0.117882	0.553118	1	9.16917e-05	5.36055e-05		k__Bacteria;p__Bacteroidetes;c__Bacteroidia;o__Bacteroidales;f__Rikenellaceae;g__Rikenella	-2.07528	0.03996	0.356884	1	0.000294538	0.000701113			k__Bacteria;p__Bacteroidetes;c__Bacteroidia;o__Bacteroidales;f__[Paraprevotellaceae];Other	-1.84322	0.013986	0.0876382	1	4.65732e-05	0.000273584		k__Bacteria;p__Verrucomicrobia;c__[Pedosphaerae];o__[Pedosphaerales];f__[Pedosphaeraceae];g__Pedosphaera	2.09671	0.02997	0.129371	1	0.000315044	0.000125486
k__Bacteria;p__Proteobacteria;c__Alphaproteobacteria;o__Sphingomonadales;f__Erythrobacteraceae;g__	-2.29052	0.000999001	0.0158413	0.776224	0.000124644	0.000810238		k__Bacteria;p__Verrucomicrobia;c__[Spartobacteria];o__[Chthoniobacterales];f__[Chthoniobacteraceae];g__	0.197015	0.831169	1	1	0.000273527	0.000223407		k__Bacteria;p__Proteobacteria;c__Alphaproteobacteria;o__Rickettsiales;Other;Other	2.18892	0.002997	0.0597095	1	9.01304e-05	0		k__Bacteria;p__Firmicutes;c__Bacilli;o__Lactobacillales;f__Carnobacteriaceae;g__Trichococcus	-1.83271	0.03996	0.356884	1	1.18182e-06	1.04655e-05			k__Bacteria;p__Verrucomicrobia;c__[Spartobacteria];o__[Chthoniobacterales];f__[Chthoniobacteraceae];g__	-1.27829	0.001998	0.0204269	1	2.74909e-06	0.000273527		k__Bacteria;p__Proteobacteria;c__Alphaproteobacteria;o__Rhizobiales;f__Phyllobacteriaceae;Other	-2.99458	0.000999001	0.00913204	0.776224	1.04641e-05	0.000124644
k__Bacteria;p__Firmicutes;c__Bacilli;o__Bacillales;f__Planococcaceae;g__Rummeliibacillus	2.11736	0.000999001	0.0158413	0.776224	0.0001176	1.28004e-05		k__Bacteria;p__Firmicutes;c__Clostridia;o__Clostridiales;f__Lachnospiraceae;Other	-0.678682	0.47952	0.864472	1	0.000270433	0.000317459		k__Bacteria;p__Actinobacteria;c__Actinobacteria;o__Actinomycetales;f__;g__	-0.0284104	0.98002	1	1	8.25136e-05	8.35275e-05		k__Bacteria;p__Firmicutes;c__Clostridia;o__Clostridiales;f__Clostridiaceae;g__	2.00448	0.03996	0.356884	1	0.00140016	0.000706529			k__Bacteria;p__Firmicutes;c__Clostridia;o__Clostridiales;f__Lachnospiraceae;Other	-3.51485	0.000999001	0.0115854	0.776224	0.000132934	0.000270433		k__Bacteria;p__Actinobacteria;c__Actinobacteria;o__Actinomycetales;f__Micrococcaceae;g__Micrococcus	-1.88314	0.004995	0.031049	1	4.57568e-06	0.0001176
k__Bacteria;p__Actinobacteria;c__Coriobacteriia;o__Coriobacteriales;f__Coriobacteriaceae;g__Collinsella	-1.39986	0.16983	0.599809	1	0.000117118	0.000217437		k__Bacteria;p__Firmicutes;c__Bacilli;o__Lactobacillales;f__Streptococcaceae;g__Lactococcus	1.14184	0.291708	0.745583	1	0.000269054	9.44447e-05		k__Bacteria;p__Proteobacteria;c__Deltaproteobacteria;o__Myxococcales;f__;g__	-0.536323	0.562438	1	1	7.86339e-05	0.000131856		k__Bacteria;p__Proteobacteria;c__Alphaproteobacteria;o__Rhizobiales;f__Rhizobiaceae;Other	-2.06768	0.040959	0.357586	1	0	4.38063e-06			k__Bacteria;p__Firmicutes;c__Bacilli;o__Lactobacillales;f__Streptococcaceae;g__Lactococcus	-1.45059	0.0729271	0.284745	1	3.61948e-05	0.000269054		k__Bacteria;p__Actinobacteria;c__Actinobacteria;o__Actinomycetales;f__Microbacteriaceae;g__Yonghaparkia	1.47306	0.140859	0.400907	1	0.000202248	0.000117118
k__Bacteria;p__Verrucomicrobia;c__Opitutae;o__HA64;f__;g__	2.43343	0.004995	0.0588048	1	0.000114895	1.74114e-05		k__Bacteria;p__Actinobacteria;c__Actinobacteria;o__Actinomycetales;f__Microbacteriaceae;g__Curtobacterium	1.2898	0.197802	0.573479	1	0.000268392	0.000135457		k__Bacteria;p__Proteobacteria;c__Gammaproteobacteria;o__Enterobacteriales;f__Enterobacteriaceae;Other	-0.840907	0.986014	1	1	7.52626e-05	0.000640243		k__Bacteria;p__Proteobacteria;c__Gammaproteobacteria;o__Pseudomonadales;f__Pseudomonadaceae;g__Pseudomonas	1.99603	0.040959	0.357586	1	0.0594635	0.0112888			k__Bacteria;p__Actinobacteria;c__Actinobacteria;o__Actinomycetales;f__Microbacteriaceae;g__Curtobacterium	-2.96559	0.000999001	0.0115854	0.776224	3.40165e-05	0.000268392		k__Bacteria;p__Cyanobacteria;c__Oscillatoriophycideae;o__Chroococcales;f__Xenococcaceae;g__Chroococcidiopsis	-2.26149	0.010989	0.0588859	1	6.19964e-06	0.000114895
k__Bacteria;p__Firmicutes;c__Bacilli;o__Lactobacillales;f__Enterococcaceae;g__Enterococcus	-2.36661	0.016983	0.14189	1	0.000114388	0.000346007		k__Bacteria;p__Tenericutes;c__Mollicutes;o__Anaeroplasmatales;f__Anaeroplasmataceae;g__Anaeroplasma	1.14258	0.28971	0.74538	1	0.000264374	9.74812e-05		k__Bacteria;p__Tenericutes;c__RF3;o__ML615J-28;f__;g__	1.07124	0.273726	0.889423	1	7.51684e-05	2.89369e-06		k__Bacteria;p__Firmicutes;c__Bacilli;o__Lactobacillales;f__Carnobacteriaceae;g__Desemzia	-1.33895	0.041958	0.362238	1	1.25166e-06	1.82119e-05			k__Bacteria;p__Tenericutes;c__Mollicutes;o__Anaeroplasmatales;f__Anaeroplasmataceae;g__Anaeroplasma	-0.850493	0.546454	0.915844	1	0.000128965	0.000264374		k__Bacteria;p__Proteobacteria;c__Alphaproteobacteria;o__Rhodobacterales;f__Hyphomonadaceae;g__	1.32555	0.178821	0.437995	1	0.000227577	0.000114388
k__Bacteria;p__Firmicutes;c__Clostridia;o__Clostridiales;f__Lachnospiraceae;g__Blautia	1.52513	0.112887	0.483549	1	0.000103939	6.32293e-05		k__Bacteria;p__Firmicutes;c__Bacilli;o__Gemellales;f__Gemellaceae;g__	-0.552148	0.598402	0.952783	1	0.000257902	0.000311181		k__Bacteria;p__Proteobacteria;c__Alphaproteobacteria;o__Rhizobiales;f__Bartonellaceae;g__Bartonella	-0.876819	0.501499	1	1	7.49269e-05	0.000156474		k__Bacteria;p__Firmicutes;c__Bacilli;o__Lactobacillales;f__Streptococcaceae;g__Lactococcus	-1.90154	0.042957	0.366787	1	3.61948e-05	0.000250039			k__Bacteria;p__Firmicutes;c__Bacilli;o__Gemellales;f__Gemellaceae;g__	-1.44555	0.174825	0.524476	1	0.000138348	0.000257902		k__Bacteria;p__TM7;c__TM7-3;o__EW055;f__;g__	-1.84292	0.0709291	0.241719	1	6.95051e-05	0.000103939
k__Bacteria;p__Tenericutes;c__Mollicutes;o__Mycoplasmatales;f__Mycoplasmataceae;g__Mycoplasma	-0.97295	0.538462	0.989089	1	9.97084e-05	0.000612449		k__Bacteria;p__Proteobacteria;c__Alphaproteobacteria;o__Sphingomonadales;f__Sphingomonadaceae;g__	1.07169	0.353646	0.802924	1	0.000255063	5.76884e-05		k__Bacteria;p__Firmicutes;c__Clostridia;o__Clostridiales;f__Veillonellaceae;g__	-0.165251	0.873127	1	1	7.4058e-05	8.08542e-05		k__Bacteria;p__Proteobacteria;c__Epsilonproteobacteria;o__Campylobacterales;f__Helicobacteraceae;g__Flexispira	-1.69183	0.043956	0.371237	1	0.000698151	0.0029581			k__Bacteria;p__Proteobacteria;c__Alphaproteobacteria;o__Sphingomonadales;f__Sphingomonadaceae;g__	-1.24092	0.012987	0.0847976	1	9.633e-06	0.000255063		k__Bacteria;p__Chlamydiae;c__Chlamydiia;o__Chlamydiales;f__;g__	-0.464403	0.834166	1	1	5.76707e-05	9.97084e-05
k__Bacteria;p__Firmicutes;c__Clostridia;o__Clostridiales;f__Eubacteriaceae;g__Anaerofustis	2.43916	0.011988	0.110889	1	8.59605e-05	4.17137e-05		k__Bacteria;p__Firmicutes;c__Clostridia;o__Clostridiales;f__Lachnospiraceae;g__Roseburia	0.709465	0.528472	0.877183	1	0.000234543	0.000164533		k__Bacteria;p__Actinobacteria;c__Actinobacteria;o__Actinomycetales;f__Mycobacteriaceae;g__Mycobacterium	-2.39966	0.000999001	0.0277223	0.776224	7.30472e-05	0.000999696		k__Bacteria;p__Proteobacteria;c__Alphaproteobacteria;o__Caulobacterales;f__Caulobacteraceae;g__Caulobacter	-2.11729	0.045954	0.379854	1	0	4.66455e-06			k__Bacteria;p__Firmicutes;c__Clostridia;o__Clostridiales;f__Lachnospiraceae;g__Roseburia	-0.0798143	0.946054	1	1	0.000226785	0.000234543		k__Bacteria;p__Verrucomicrobia;c__[Spartobacteria];o__[Chthoniobacterales];f__[Chthoniobacteraceae];g__Chthoniobacter	-1.7696	0.0839161	0.275117	1	4.66804e-05	8.59605e-05
k__Bacteria;p__Proteobacteria;c__Betaproteobacteria;o__Burkholderiales;f__Oxalobacteraceae;g__	0.389569	0.726274	1	1	8.5562e-05	7.32457e-05		k__Bacteria;p__Firmicutes;c__Clostridia;o__Clostridiales;f__Ruminococcaceae;Other	1.43885	0.141858	0.505614	1	0.000230533	0.000119976		k__Bacteria;p__Proteobacteria;c__Gammaproteobacteria;o__Xanthomonadales;f__Xanthomonadaceae;g__	-3.2166	0.000999001	0.0277223	0.776224	7.16573e-05	0.00491268		k__Bacteria;p__Proteobacteria;c__Alphaproteobacteria;o__Rhizobiales;f__Bradyrhizobiaceae;Other	2.04952	0.045954	0.379854	1	9.88066e-06	2.40931e-06			k__Bacteria;p__Firmicutes;c__Clostridia;o__Clostridiales;f__Ruminococcaceae;Other	-0.583687	0.672328	1	1	0.000178757	0.000230533		k__Bacteria;p__Firmicutes;c__Clostridia;o__Clostridiales;f__Ruminococcaceae;g__	1.72304	0.0909091	0.291886	1	0.000153332	8.5562e-05
k__Bacteria;p__Proteobacteria;c__Deltaproteobacteria;o__Desulfovibrionales;f__Desulfovibrionaceae;g__	2.54247	0.00699301	0.0754662	1	7.72457e-05	2.54097e-05		k__Bacteria;p__Firmicutes;c__Bacilli;o__Lactobacillales;f__Enterococcaceae;g__Enterococcus	-0.910404	0.347652	0.802924	1	0.000227577	0.000346007		k__Bacteria;p__Proteobacteria;c__Alphaproteobacteria;o__Rickettsiales;f__mitochondria;Other	-3.24325	0.002997	0.0597095	1	6.98624e-05	0.000337904		k__Bacteria;p__Firmicutes;c__Clostridia;o__Clostridiales;f__Gracilibacteraceae;g__Gracilibacter	-1.48732	0.047952	0.391955	1	0	1.40219e-05			k__Bacteria;p__Firmicutes;c__Bacilli;o__Lactobacillales;f__Enterococcaceae;g__Enterococcus	-2.15401	0.021978	0.123746	1	4.77694e-05	0.000227577		k__Bacteria;p__Firmicutes;c__Erysipelotrichi;o__Erysipelotrichales;f__Erysipelotrichaceae;g__	-1.66976	0.0959041	0.30169	1	3.98925e-05	7.72457e-05
k__Bacteria;p__Firmicutes;c__Clostridia;o__Clostridiales;f__Lachnospiraceae;g__Anaerostipes	1.91142	0.000999001	0.0158413	0.776224	6.88068e-05	6.88983e-06		k__Bacteria;p__Firmicutes;c__Clostridia;o__Clostridiales;f__Peptococcaceae;g__	2.81385	0.000999001	0.013618	0.776224	0.000225496	6.26597e-05		k__Bacteria;p__Bacteroidetes;c__Bacteroidia;o__Bacteroidales;f__Porphyromonadaceae;g__Parabacteroides	3.0523	0.000999001	0.0277223	0.776224	6.43095e-05	2.25569e-06		k__Bacteria;p__Firmicutes;c__Bacilli;o__Bacillales;f__Bacillaceae;g__Bacillus	-1.93838	0.048951	0.391955	1	0.000204434	0.000449405			k__Bacteria;p__Firmicutes;c__Clostridia;o__Clostridiales;f__Peptococcaceae;g__	-2.87644	0.000999001	0.0115854	0.776224	3.79886e-05	0.000225496		k__Bacteria;p__Bacteroidetes;c__Flavobacteriia;o__Flavobacteriales;f__Flavobacteriaceae;g__Flavobacterium	-1.14458	0.300699	0.624715	1	2.28589e-05	6.88068e-05
k__Bacteria;p__OD1;c__ZB2;o__;f__;g__	-2.71875	0.000999001	0.0158413	0.776224	6.53057e-05	0.00044897		k__Bacteria;p__Proteobacteria;c__Alphaproteobacteria;o__Rhizobiales;f__Rhizobiaceae;g__Agrobacterium	2.63927	0.003996	0.0398063	1	0.000218071	3.61626e-05		k__Bacteria;p__Actinobacteria;c__Coriobacteriia;o__Coriobacteriales;f__Coriobacteriaceae;g__Collinsella	-2.20541	0.014985	0.187796	1	6.42693e-05	0.000217437		k__Bacteria;p__Firmicutes;c__Clostridia;o__Clostridiales;f__Peptococcaceae;g__Desulfotomaculum	1.66911	0.04995	0.391955	1	3.51184e-05	7.121e-06			k__Bacteria;p__Proteobacteria;c__Alphaproteobacteria;o__Rhizobiales;f__Rhizobiaceae;g__Agrobacterium	-2.79975	0.000999001	0.0115854	0.776224	1.47047e-05	0.000218071		k__Bacteria;p__Verrucomicrobia;c__[Pedosphaerae];o__[Pedosphaerales];f__auto67_4W;g__	2.12068	0.001998	0.0147852	1	0.000304182	6.53057e-05
k__Bacteria;p__Proteobacteria;c__Alphaproteobacteria;o__Rhizobiales;f__Bradyrhizobiaceae;g__	-3.46303	0.001998	0.0277223	1	6.37956e-05	0.000367781		k__Bacteria;p__Actinobacteria;c__Actinobacteria;o__Actinomycetales;f__Nocardioidaceae;g__Friedmanniella	1.31099	0.000999001	0.013618	0.776224	0.000206203	1.15467e-06		k__Bacteria;p__Bacteroidetes;c__Bacteroidia;o__Bacteroidales;f__[Paraprevotellaceae];g__Paraprevotella	-0.521343	0.606394	1	1	6.41033e-05	9.09464e-05		k__Bacteria;p__Firmicutes;c__Erysipelotrichi;o__Erysipelotrichales;f__Erysipelotrichaceae;g__	-2.00512	0.04995	0.391955	1	0.000122623	0.000303027			k__Bacteria;p__Actinobacteria;c__Actinobacteria;o__Actinomycetales;f__Nocardioidaceae;g__Friedmanniella	-1.11537	0.192807	0.527297	1	1.6874e-05	0.000206203		k__Bacteria;p__Planctomycetes;c__Planctomycetia;o__Gemmatales;f__Isosphaeraceae;g__	3.45237	0.000999001	0.00913204	0.776224	0.000399138	6.37956e-05
k__Bacteria;p__Firmicutes;c__Clostridia;o__Clostridiales;f__Christensenellaceae;g__	0.540596	0.612388	1	1	6.35107e-05	5.36055e-05		k__Bacteria;p__Actinobacteria;c__Coriobacteriia;o__Coriobacteriales;f__Coriobacteriaceae;g__Collinsella	-0.174356	0.863137	1	1	0.000202248	0.000217437		k__Bacteria;p__Bacteroidetes;c__Bacteroidia;o__Bacteroidales;f__Rikenellaceae;g__AF12	-1.75558	0.0709291	0.444451	1	6.32741e-05	0.000164327		k__Bacteria;p__Proteobacteria;c__Alphaproteobacteria;o__Sphingomonadales;f__Sphingomonadaceae;Other	-2.11488	0.04995	0.391955	1	0	5.75422e-06			k__Bacteria;p__Actinobacteria;c__Coriobacteriia;o__Coriobacteriales;f__Coriobacteriaceae;g__Collinsella	-2.68586	0.00599401	0.0465734	1	6.42693e-05	0.000202248		k__Bacteria;p__Proteobacteria;c__Deltaproteobacteria;o__Desulfovibrionales;f__Desulfovibrionaceae;Other	0.883293	0.534466	0.794034	1	0.000102829	6.35107e-05
k__Bacteria;p__Firmicutes;c__Bacilli;o__Lactobacillales;Other;Other	1.60874	0.0829171	0.415655	1	6.27259e-05	3.04498e-05		k__Bacteria;p__Bacteroidetes;c__Bacteroidia;o__Bacteroidales;f__Porphyromonadaceae;g__	3.48444	0.000999001	0.013618	0.776224	0.000192773	0		k__Bacteria;Other;Other;Other;Other;Other	0.270354	0.789211	1	1	5.9801e-05	5.51284e-05		k__Bacteria;p__Actinobacteria;c__Actinobacteria;o__Actinomycetales;f__;g__	1.93128	0.0509491	0.391955	1	8.25136e-05	3.38366e-05			k__Bacteria;p__Bacteroidetes;c__Bacteroidia;o__Bacteroidales;f__Porphyromonadaceae;g__	-3.22801	0.000999001	0.0115854	0.776224	0	0.000192773		k__Bacteria;p__Actinobacteria;c__Actinobacteria;o__Actinomycetales;f__Microbacteriaceae;g__Leucobacter	-2.26797	0.003996	0.0260916	1	1.18283e-05	6.27259e-05
k__Bacteria;p__Firmicutes;c__Bacilli;o__Lactobacillales;f__Enterococcaceae;g__Vagococcus	-0.532616	0.63037	1	1	6.22326e-05	8.13401e-05		k__Bacteria;p__Cyanobacteria;c__Chloroplast;o__Chlorophyta;f__;g__	1.01337	0.350649	0.802924	1	0.000189568	9.92499e-05		k__Bacteria;p__Proteobacteria;c__Alphaproteobacteria;o__Rhizobiales;f__Methylobacteriaceae;g__Methylobacterium	-0.988757	0.492507	1	1	5.78792e-05	0.00107342		k__Bacteria;p__Firmicutes;c__Erysipelotrichi;o__Erysipelotrichales;f__Erysipelotrichaceae;g__Allobaculum	-1.90881	0.0509491	0.391955	1	8.25251e-06	2.99508e-05			k__Bacteria;p__Cyanobacteria;c__Chloroplast;o__Chlorophyta;f__;g__	-0.518726	0.581419	0.9551	1	0.000115258	0.000189568		k__Bacteria;p__Firmicutes;c__Clostridia;o__Clostridiales;f__Christensenellaceae;g__	0.704952	0.529471	0.791123	1	0.000104695	6.22326e-05
k__Bacteria;p__Firmicutes;c__Bacilli;o__Gemellales;f__Gemellaceae;Other	0.0801877	0.925075	1	1	5.99254e-05	5.81902e-05		k__Bacteria;p__Proteobacteria;c__Deltaproteobacteria;o__Myxococcales;f__;g__	0.521625	0.687313	1	1	0.000186841	0.000131856		k__Bacteria;p__Acidobacteria;c__Solibacteres;o__Solibacterales;f__Solibacteraceae;g__Candidatus Solibacter	0.170787	0.788212	1	1	5.74394e-05	4.71265e-05		k__Bacteria;p__Bacteroidetes;c__Bacteroidia;o__Bacteroidales;f__[Paraprevotellaceae];Other	-1.75473	0.0519481	0.395722	1	4.65732e-05	0.000192448			k__Bacteria;p__Proteobacteria;c__Deltaproteobacteria;o__Myxococcales;f__;g__	-1.20355	0.248751	0.617507	1	7.86339e-05	0.000186841		k__Bacteria;p__Nitrospirae;c__Nitrospira;o__Nitrospirales;f__[Thermodesulfovibrionaceae];g__GOUTA19	0.930767	0.353646	0.699584	1	8.55774e-05	5.99254e-05
k__Bacteria;p__Proteobacteria;c__Gammaproteobacteria;o__Xanthomonadales;f__Sinobacteraceae;g__	-3.08806	0.000999001	0.0158413	0.776224	5.91488e-05	0.000662238		k__Bacteria;p__Acidobacteria;c__Solibacteres;o__Solibacterales;f__Solibacteraceae;g__	1.40234	0.043956	0.224696	1	0.000186548	1.31094e-05		k__Bacteria;p__Firmicutes;c__Clostridia;o__Clostridiales;f__Dehalobacteriaceae;g__Dehalobacterium	-2.43448	0.013986	0.181119	1	5.71569e-05	0.000132809		k__Bacteria;p__Firmicutes;c__Clostridia;o__Clostridiales;Other;Other	-1.86952	0.0619381	0.467241	1	0.000586012	0.000894793			k__Bacteria;p__Acidobacteria;c__Solibacteres;o__Solibacterales;f__Solibacteraceae;g__	-1.38065	0.003996	0.0344988	1	3.47034e-06	0.000186548		k__Bacteria;p__Proteobacteria;c__Betaproteobacteria;o__Rhodocyclales;f__Rhodocyclaceae;Other	3.85837	0.000999001	0.00913204	0.776224	0.000807669	5.91488e-05
k__Bacteria;p__Proteobacteria;c__Alphaproteobacteria;o__Rickettsiales;f__mitochondria;Other	-3.68104	0.000999001	0.0158413	0.776224	5.68211e-05	0.000337904		k__Bacteria;p__Firmicutes;c__Bacilli;o__Bacillales;f__Alicyclobacillaceae;g__Alicyclobacillus	3.40209	0.000999001	0.013618	0.776224	0.000171963	1.36491e-05		k__Bacteria;p__Actinobacteria;c__Actinobacteria;o__Bifidobacteriales;f__Bifidobacteriaceae;g__Bifidobacterium	-1.21659	0.0909091	0.49053	1	5.68107e-05	0.00358107		k__Bacteria;p__Bacteroidetes;c__Bacteroidia;o__Bacteroidales;f__[Odoribacteraceae];g__Butyricimonas	1.77252	0.0629371	0.470212	1	1.68909e-05	2.10112e-06			k__Bacteria;p__Firmicutes;c__Bacilli;o__Bacillales;f__Alicyclobacillaceae;g__Alicyclobacillus	-1.85968	0.0639361	0.268375	1	4.75813e-05	0.000171963		k__Bacteria;p__Proteobacteria;c__Alphaproteobacteria;o__Rhizobiales;f__Methylocystaceae;g__	4.14544	0.000999001	0.00913204	0.776224	0.000619221	5.68211e-05
k__Bacteria;p__Actinobacteria;c__Actinobacteria;o__Actinomycetales;f__Actinomycetaceae;g__	-2.04718	0.042957	0.264902	1	5.55729e-05	0.000140517		k__Bacteria;p__Proteobacteria;c__Gammaproteobacteria;o__Enterobacteriales;f__Enterobacteriaceae;g__Erwinia	0.796636	0.497502	0.877183	1	0.00017117	9.10925e-05		k__Bacteria;p__Proteobacteria;c__Alphaproteobacteria;o__Rhizobiales;f__Bradyrhizobiaceae;g__Bradyrhizobium	2.6581	0.001998	0.0443556	1	5.39048e-05	6.92587e-06		k__Bacteria;p__Proteobacteria;c__Gammaproteobacteria;o__Xanthomonadales;f__Xanthomonadaceae;g__Pseudoxanthomonas	-1.75792	0.0649351	0.480519	1	1.21391e-05	4.28494e-05			k__Bacteria;p__Proteobacteria;c__Gammaproteobacteria;o__Enterobacteriales;f__Enterobacteriaceae;g__Erwinia	-2.31281	0.001998	0.0204269	1	1.28125e-05	0.00017117		k__Bacteria;p__Proteobacteria;c__Alphaproteobacteria;o__Rhizobiales;f__Beijerinckiaceae;g__Beijerinckia	0.391031	0.701299	0.992548	1	6.87785e-05	5.55729e-05
k__Bacteria;p__Firmicutes;c__Bacilli;o__Bacillales;f__Planococcaceae;g__	0.77025	0.444555	0.97028	1	5.55057e-05	4.16441e-05		k__Bacteria;Other;Other;Other;Other;Other	5.29498	0.000999001	0.013618	0.776224	0.00016749	5.51284e-05		k__Bacteria;p__Proteobacteria;c__Deltaproteobacteria;o__Bdellovibrionales;f__Bdellovibrionaceae;g__Bdellovibrio	0.933879	0.692308	1	1	5.30581e-05	8.04585e-06		k__Bacteria;p__Proteobacteria;c__Alphaproteobacteria;o__Sphingomonadales;Other;Other	-2.21201	0.0659341	0.483309	1	0	4.33678e-06			k__Bacteria;Other;Other;Other;Other;Other	-4.16449	0.000999001	0.0115854	0.776224	5.9801e-05	0.00016749		k__Bacteria;p__Proteobacteria;c__Gammaproteobacteria;o__Pseudomonadales;f__Moraxellaceae;g__Alkanindiges	-2.0044	0.040959	0.165756	1	2.23275e-05	5.55057e-05
k__Bacteria;p__Firmicutes;c__Clostridia;o__Clostridiales;f__Veillonellaceae;g__Sporomusa	-1.69248	0.0749251	0.393287	1	5.11218e-05	0.000155624		k__Bacteria;p__Armatimonadetes;c__Armatimonadia;o__FW68;f__;g__	1.32439	0.011988	0.0862471	1	0.000162117	3.54306e-06		k__Bacteria;p__Proteobacteria;c__Betaproteobacteria;o__Burkholderiales;f__Comamonadaceae;g__Variovorax	0.201976	0.86014	1	1	5.06239e-05	4.54742e-05		k__Bacteria;p__Firmicutes;c__Clostridia;o__Clostridiales;f__Lachnospiraceae;g__[Ruminococcus]	-1.36674	0.0699301	0.50781	1	0.0014111	0.00319164			k__Bacteria;p__Armatimonadetes;c__Armatimonadia;o__FW68;f__;g__	-1.21687	0.023976	0.132123	1	4.87738e-06	0.000162117		k__Bacteria;p__Proteobacteria;c__Alphaproteobacteria;o__Rhizobiales;f__Hyphomicrobiaceae;g__Pedomicrobium	-0.030691	0.977023	1	1	5.01837e-05	5.11218e-05
k__Bacteria;p__Proteobacteria;c__Deltaproteobacteria;o__Desulfovibrionales;f__Desulfovibrionaceae;g__Bilophila	0.32894	0.749251	1	1	5.06648e-05	4.34932e-05		k__Bacteria;p__Planctomycetes;c__Planctomycetia;o__Gemmatales;f__Gemmataceae;g__	1.39249	0.172827	0.528688	1	0.000155602	6.74026e-05		k__Bacteria;p__Firmicutes;c__Bacilli;o__Bacillales;f__Bacillaceae;g__	-2.25036	0.00899101	0.129371	1	5.05457e-05	0.000303312		k__Bacteria;p__Proteobacteria;c__Alphaproteobacteria;o__Rickettsiales;Other;Other	1.77408	0.0719281	0.51513	1	9.01304e-05	1.14708e-05			k__Bacteria;p__Planctomycetes;c__Planctomycetia;o__Gemmatales;f__Gemmataceae;g__	-3.37835	0.000999001	0.0115854	0.776224	2.0665e-06	0.000155602		k__Bacteria;p__Proteobacteria;c__Betaproteobacteria;o__Rhodocyclales;f__Rhodocyclaceae;g__	1.20437	0.236763	0.525614	1	8.33636e-05	5.06648e-05
k__Bacteria;p__Proteobacteria;c__Alphaproteobacteria;o__Rhizobiales;f__Bartonellaceae;g__Bartonella	-1.21448	0.24975	0.715235	1	4.99387e-05	0.000156474		k__Bacteria;p__Proteobacteria;c__Betaproteobacteria;o__Burkholderiales;f__Oxalobacteraceae;g__	2.13194	0.037962	0.197963	1	0.000153332	7.32457e-05		k__Bacteria;p__Firmicutes;c__Bacilli;o__Gemellales;f__Gemellaceae;Other	-0.31155	0.748252	1	1	4.99508e-05	5.81902e-05		k__Bacteria;p__Actinobacteria;c__Acidimicrobiia;o__Acidimicrobiales;f__;g__	1.42424	0.0729271	0.51513	1	1.44991e-05	2.23698e-06			k__Bacteria;p__Proteobacteria;c__Betaproteobacteria;o__Burkholderiales;f__Oxalobacteraceae;g__	-0.818958	0.48951	0.843347	1	0.000105693	0.000153332		k__Bacteria;p__Actinobacteria;c__Actinobacteria;o__Actinomycetales;f__Streptomycetaceae;g__Streptomyces	0.0725376	0.959041	1	1	5.243e-05	4.99387e-05
k__Bacteria;p__Proteobacteria;c__Gammaproteobacteria;o__Pseudomonadales;f__Moraxellaceae;g__Acinetobacter	-1.10369	0.296703	0.786821	1	4.95146e-05	8.05375e-05		k__Bacteria;p__Proteobacteria;c__Alphaproteobacteria;o__;f__;g__	1.91366	0.00699301	0.0578039	1	0.000144232	2.70004e-05		k__Bacteria;p__Proteobacteria;c__Deltaproteobacteria;o__Myxococcales;f__Myxococcaceae;g__Myxococcus	-2.17131	0.015984	0.194056	1	4.8451e-05	0.000253021		k__Bacteria;p__Verrucomicrobia;c__[Pedosphaerae];o__[Pedosphaerales];f__;g__	1.3081	0.0729271	0.51513	1	1.63448e-05	0			k__Bacteria;p__Proteobacteria;c__Alphaproteobacteria;o__;f__;g__	-1.35792	0.215784	0.551527	1	4.41243e-05	0.000144232		k__Bacteria;p__Proteobacteria;c__Betaproteobacteria;o__Burkholderiales;f__Oxalobacteraceae;g__Ralstonia	6.03674	0.000999001	0.00913204	0.776224	0.000463317	4.95146e-05
k__Bacteria;p__Firmicutes;c__Bacilli;o__Lactobacillales;f__Aerococcaceae;g__Alloiococcus	-0.554784	0.566434	1	1	4.86481e-05	6.87764e-05		k__Bacteria;p__Actinobacteria;c__Acidimicrobiia;o__Acidimicrobiales;f__;g__	2.11021	0.00699301	0.0578039	1	0.000136015	3.4791e-05		k__Bacteria;p__Firmicutes;c__Bacilli;o__Lactobacillales;f__Enterococcaceae;g__Enterococcus	-3.04126	0.003996	0.0757291	1	4.77694e-05	0.000346007		k__Bacteria;p__Proteobacteria;c__Betaproteobacteria;o__Nitrosomonadales;f__Nitrosomonadaceae;g__	-1.71758	0.0829171	0.58042	1	6.54684e-06	2.00358e-05			k__Bacteria;p__Actinobacteria;c__Acidimicrobiia;o__Acidimicrobiales;f__;g__	-2.44493	0.000999001	0.0115854	0.776224	1.44991e-05	0.000136015		k__Bacteria;p__Chloroflexi;c__Ktedonobacteria;o__Thermogemmatisporales;f__Thermogemmatisporaceae;g__	2.96403	0.000999001	0.00913204	0.776224	0.000569211	4.86481e-05
k__Bacteria;p__Bacteroidetes;c__Bacteroidia;o__Bacteroidales;f__Porphyromonadaceae;g__Parabacteroides	2.40208	0.000999001	0.0158413	0.776224	4.80226e-05	2.25569e-06		k__Bacteria;p__Firmicutes;c__Erysipelotrichi;o__Erysipelotrichales;f__Erysipelotrichaceae;g__	3.64399	0.000999001	0.013618	0.776224	0.000131329	1.58847e-05		k__Bacteria;p__Firmicutes;c__Bacilli;o__Bacillales;f__Alicyclobacillaceae;g__Alicyclobacillus	0.909074	0.628372	1	1	4.75813e-05	1.36491e-05		k__Bacteria;p__Planctomycetes;c__Planctomycetia;o__Gemmatales;f__Gemmataceae;g__	-1.77247	0.0839161	0.582168	1	2.0665e-06	1.5618e-05			k__Bacteria;p__Firmicutes;c__Erysipelotrichi;o__Erysipelotrichales;f__Erysipelotrichaceae;g__	-0.177961	0.856144	1	1	0.000122623	0.000131329		k__Bacteria;p__Proteobacteria;c__Alphaproteobacteria;o__Rhizobiales;f__Xanthobacteraceae;g__	0.699157	0.516484	0.773233	1	8.07369e-05	4.80226e-05
k__Bacteria;p__Firmicutes;c__Bacilli;o__Bacillales;f__Alicyclobacillaceae;g__Alicyclobacillus	2.06269	0.041958	0.264902	1	4.41793e-05	1.36491e-05		k__Bacteria;p__Firmicutes;c__Bacilli;o__Bacillales;f__Bacillaceae;g__	-1.38135	0.190809	0.559467	1	0.00012341	0.000303312		k__Bacteria;p__Firmicutes;c__Bacilli;o__Turicibacterales;f__Turicibacteraceae;g__Turicibacter	1.01655	0.460539	1	1	4.66251e-05	2.62913e-06		k__Bacteria;p__Firmicutes;c__Clostridia;o__Clostridiales;f__[Tissierellaceae];g__Finegoldia	-2.0201	0.0889111	0.611362	1	0	2.27236e-06			k__Bacteria;p__Firmicutes;c__Bacilli;o__Bacillales;f__Bacillaceae;g__	-2.05189	0.035964	0.172494	1	5.05457e-05	0.00012341		k__Bacteria;p__Proteobacteria;c__Alphaproteobacteria;o__Sphingomonadales;f__Erythrobacteraceae;Other	2.50711	0.013986	0.0714943	1	0.000171963	4.41793e-05
k__Bacteria;p__Proteobacteria;c__Betaproteobacteria;o__Burkholderiales;f__Alcaligenaceae;g__Sutterella	3.20265	0.000999001	0.0158413	0.776224	4.40539e-05	1.06854e-06		k__Bacteria;p__Actinobacteria;c__Actinobacteria;o__Actinomycetales;f__Micrococcaceae;g__Arthrobacter	-0.14453	0.937063	1	1	0.000119914	0.000134124		k__Bacteria;p__Bacteroidetes;c__Bacteroidia;o__Bacteroidales;f__[Paraprevotellaceae];Other	0.687956	0.523477	1	1	4.65732e-05	3.03588e-05		k__Bacteria;p__Proteobacteria;c__Deltaproteobacteria;o__Myxococcales;f__Nannocystaceae;g__Nannocystis	-1.06849	0.0909091	0.619617	1	0	2.54735e-05			k__Bacteria;p__Actinobacteria;c__Actinobacteria;o__Actinomycetales;f__Micrococcaceae;g__Arthrobacter	-2.06563	0.017982	0.105849	1	2.253e-05	0.000119914		k__Bacteria;p__Bacteroidetes;c__Bacteroidia;o__Bacteroidales;f__Porphyromonadaceae;g__Paludibacter	-1.6844	0.0749251	0.252021	1	1.48495e-05	4.40539e-05
k__Bacteria;p__Firmicutes;c__Bacilli;o__Bacillales;f__Planococcaceae;Other	-0.797616	0.495504	0.97028	1	4.38765e-05	6.7712e-05		k__Archaea;p__Euryarchaeota;c__Halobacteria;o__Halobacteriales;f__Halobacteriaceae;Other	1.25191	0.0859141	0.3628	1	0.000113841	2.30362e-06		k__Bacteria;p__Firmicutes;c__Clostridia;o__Clostridiales;f__[Tissierellaceae];g__Tissierella_Soehngenia	-0.0554148	0.949051	1	1	4.63104e-05	4.79507e-05		k__Bacteria;p__Actinobacteria;c__Coriobacteriia;o__Coriobacteriales;f__Coriobacteriaceae;g__Eggerthella	-1.68472	0.0949051	0.636902	1	1.38041e-06	7.26188e-06			k__Archaea;p__Euryarchaeota;c__Halobacteria;o__Halobacteriales;f__Halobacteriaceae;Other	-1.1841	0.010989	0.0762363	1	0	0.000113841		k__Bacteria;p__Firmicutes;c__Bacilli;o__Lactobacillales;f__Carnobacteriaceae;g__Trichococcus	-1.25055	0.265734	0.56724	1	1.84537e-05	4.38765e-05
k__Bacteria;p__Firmicutes;Other;Other;Other;Other	2.48211	0.002997	0.0381749	1	4.38094e-05	1.07876e-05		k__Bacteria;p__Proteobacteria;c__Deltaproteobacteria;o__Myxococcales;f__Myxococcaceae;g__Myxococcus	-1.19004	0.246753	0.668039	1	0.000112101	0.000253021		k__Bacteria;p__Bacteroidetes;c__Bacteroidia;o__Bacteroidales;Other;Other	1.70872	0.0999001	0.510674	1	4.53447e-05	1.36888e-05		k__Bacteria;p__Bacteroidetes;c__Flavobacteriia;o__Flavobacteriales;f__[Weeksellaceae];g__Cloacibacterium	1.08491	0.0959041	0.636902	1	0.000140704	7.29107e-06			k__Bacteria;p__Proteobacteria;c__Deltaproteobacteria;o__Myxococcales;f__Myxococcaceae;g__Myxococcus	-0.815538	0.549451	0.915844	1	4.8451e-05	0.000112101		k__Bacteria;p__Elusimicrobia;c__Elusimicrobia;o__FAC88;f__;g__	-1.14507	0.298701	0.6239	1	2.47224e-05	4.38094e-05
k__Bacteria;p__Proteobacteria;c__Alphaproteobacteria;o__Rhodospirillales;f__Acetobacteraceae;g__	-0.0781636	0.954046	1	1	4.30286e-05	4.57266e-05		k__Bacteria;p__Actinobacteria;c__Actinobacteria;o__Actinomycetales;f__Dermacoccaceae;g__Dermacoccus	2.46657	0.000999001	0.013618	0.776224	0.000110439	1.38319e-05		k__Bacteria;p__Proteobacteria;c__Alphaproteobacteria;o__;f__;g__	0.508534	0.741259	1	1	4.41243e-05	2.70004e-05		k__Bacteria;p__Proteobacteria;c__Alphaproteobacteria;o__Rhizobiales;f__Hyphomicrobiaceae;g__Rhodoplanes	1.27461	0.0959041	0.636902	1	0.000121576	2.41243e-05			k__Bacteria;p__Actinobacteria;c__Actinobacteria;o__Actinomycetales;f__Dermacoccaceae;g__Dermacoccus	-2.56013	0.000999001	0.0115854	0.776224	3.15258e-06	0.000110439		k__Bacteria;p__Proteobacteria;c__Alphaproteobacteria;o__Rhizobiales;f__Hyphomicrobiaceae;g__Rhodoplanes	1.49922	0.000999001	0.00913204	0.776224	0.00258545	4.30286e-05
k__Bacteria;p__Proteobacteria;c__Gammaproteobacteria;o__Xanthomonadales;f__Xanthomonadaceae;g__Pseudoxanthomonas	-2.75907	0.000999001	0.0158413	0.776224	4.28494e-05	0.00040423		k__Bacteria;p__Verrucomicrobia;c__[Pedosphaerae];o__[Pedosphaerales];f__auto67_4W;g__	2.13442	0.000999001	0.013618	0.776224	0.000107837	5.88434e-06		k__Bacteria;p__Bacteroidetes;c__Bacteroidia;o__Bacteroidales;f__RF16;g__	1.40979	0.0969031	0.505327	1	4.33406e-05	0		k__Bacteria;p__Proteobacteria;c__Betaproteobacteria;o__Burkholderiales;f__Comamonadaceae;Other	-1.61221	0.0989011	0.651239	1	1.29957e-05	2.81953e-05			k__Bacteria;p__Verrucomicrobia;c__[Pedosphaerae];o__[Pedosphaerales];f__auto67_4W;g__	-2.03527	0.000999001	0.0115854	0.776224	3.15258e-06	0.000107837		k__Bacteria;p__Chlamydiae;c__Chlamydiia;o__Chlamydiales;f__Parachlamydiaceae;g__Parachlamydia	-2.46515	0.00699301	0.0414776	1	6.34354e-06	4.28494e-05
k__Bacteria;p__Proteobacteria;c__Betaproteobacteria;o__Rhodocyclales;f__Rhodocyclaceae;g__	-1.7911	0.0859141	0.419844	1	4.25902e-05	6.87457e-05		k__Bacteria;p__Acidobacteria;c__Acidobacteriia;o__Acidobacteriales;f__Koribacteraceae;g__Candidatus Koribacter	3.47494	0.000999001	0.013618	0.776224	0.000107598	8.30139e-07		k__Bacteria;p__Bacteroidetes;c__Bacteroidia;o__Bacteroidales;f__[Paraprevotellaceae];g__[Prevotella]	1.21086	0.361638	1	1	4.27338e-05	7.14739e-06		k__Bacteria;p__Firmicutes;c__Bacilli;o__Bacillales;f__Planococcaceae;g__Solibacillus	-1.29498	0.100899	0.658812	1	6.07514e-06	4.11092e-05			k__Bacteria;p__Acidobacteria;c__Acidobacteriia;o__Acidobacteriales;f__Koribacteraceae;g__Candidatus Koribacter	-3.20446	0.000999001	0.0115854	0.776224	1.25241e-06	0.000107598		k__Bacteria;p__Actinobacteria;c__Actinobacteria;o__Actinomycetales;f__Micrococcaceae;g__Rothia	-1.16562	0.262737	0.563942	1	3.01887e-05	4.25902e-05
k__Bacteria;p__Actinobacteria;c__Actinobacteria;o__Actinomycetales;f__Microbacteriaceae;g__Curtobacterium	-1.44729	0.154845	0.567793	1	4.23753e-05	0.000135457		k__Bacteria;p__Fusobacteria;c__Fusobacteriia;o__Fusobacteriales;f__Fusobacteriaceae;g__Fusobacterium	1.763	0.035964	0.192718	1	0.000107245	1.46919e-05		k__Bacteria;p__Firmicutes;c__Bacilli;o__Bacillales;f__Planococcaceae;Other	-0.704155	0.519481	1	1	4.10099e-05	6.7712e-05		k__Bacteria;p__Firmicutes;c__Bacilli;o__Bacillales;f__Bacillaceae;g__Oceanobacillus	1.521	0.101898	0.65979	1	0.000103195	2.39216e-05			k__Bacteria;p__Fusobacteria;c__Fusobacteriia;o__Fusobacteriales;f__Fusobacteriaceae;g__Fusobacterium	-1.9249	0.000999001	0.0115854	0.776224	0	0.000107245		k__Bacteria;p__Actinobacteria;c__Actinobacteria;o__Actinomycetales;f__Microbacteriaceae;g__Curtobacterium	2.95724	0.000999001	0.00913204	0.776224	0.000268392	4.23753e-05
k__Bacteria;p__Firmicutes;c__Bacilli;o__Bacillales;f__Planococcaceae;g__Solibacillus	0.330178	0.855145	1	1	4.11092e-05	3.19356e-05		k__Bacteria;p__Proteobacteria;c__Gammaproteobacteria;o__Xanthomonadales;f__Xanthomonadaceae;g__	-2.82423	0.001998	0.024257	1	0.000106151	0.00491268		k__Bacteria;p__Proteobacteria;c__Gammaproteobacteria;o__Pasteurellales;f__Pasteurellaceae;g__Haemophilus	-0.499079	0.647353	1	1	4.09621e-05	5.96596e-05		k__Bacteria;p__Actinobacteria;c__Actinobacteria;o__Actinomycetales;f__Micromonosporaceae;g__	-1.70648	0.104895	0.668061	1	2.26404e-06	9.20689e-06			k__Bacteria;p__Proteobacteria;c__Gammaproteobacteria;o__Xanthomonadales;f__Xanthomonadaceae;g__	-0.59074	0.663337	1	1	7.16573e-05	0.000106151		k__Bacteria;p__Proteobacteria;c__Betaproteobacteria;o__Thiobacterales;f__;g__	-0.610529	0.841159	1	1	2.2052e-05	4.11092e-05
k__Bacteria;p__Actinobacteria;c__Actinobacteria;o__Actinomycetales;f__Pseudonocardiaceae;g__Pseudonocardia	-1.37419	0.17982	0.623751	1	3.80519e-05	0.00011798		k__Bacteria;p__Bacteroidetes;c__Bacteroidia;o__Bacteroidales;f__;g__	-0.640425	0.522478	0.877183	1	0.000105659	0.000154978		k__Bacteria;p__Chloroflexi;c__Ktedonobacteria;o__Ktedonobacterales;f__Ktedonobacteraceae;g__	1.03756	0.454545	1	1	3.97177e-05	1.51362e-06		k__Bacteria;p__Armatimonadetes;c__Armatimonadia;o__FW68;f__;g__	1.69413	0.104895	0.668061	1	4.87738e-06	0			k__Bacteria;p__Bacteroidetes;c__Bacteroidia;o__Bacteroidales;f__;g__	2.19444	0.003996	0.0344988	1	0.00127754	0.000105659		k__Bacteria;p__Actinobacteria;c__Actinobacteria;o__Actinomycetales;f__Pseudonocardiaceae;g__Pseudonocardia	0.239917	0.732268	1	1	4.61739e-05	3.80519e-05
k__Bacteria;p__Proteobacteria;c__Deltaproteobacteria;o__Myxococcales;f__Myxococcaceae;g__Myxococcus	-2.45258	0.001998	0.0277223	1	3.80516e-05	0.000253021		k__Bacteria;p__Firmicutes;c__Bacilli;o__Lactobacillales;f__Enterococcaceae;g__Vagococcus	0.384532	0.742258	1	1	0.000104695	8.13401e-05		k__Bacteria;p__Actinobacteria;c__Actinobacteria;o__Actinomycetales;f__Micrococcaceae;g__Micrococcus	0.599252	0.659341	1	1	3.96939e-05	2.49161e-05		k__Bacteria;p__Spirochaetes;c__Spirochaetes;o__Spirochaetales;f__Spirochaetaceae;g__Treponema	1.54785	0.107892	0.681562	1	0.00121454	0.000297113			k__Bacteria;p__Firmicutes;c__Bacilli;o__Lactobacillales;f__Enterococcaceae;g__Vagococcus	-1.20454	0.306693	0.724318	1	3.40302e-05	0.000104695		k__Bacteria;p__Bacteroidetes;c__Bacteroidia;o__Bacteroidales;f__[Paraprevotellaceae];g__Paraprevotella	1.08237	0.34965	0.696611	1	0.000112101	3.80516e-05
k__Bacteria;p__Firmicutes;c__Clostridia;o__Clostridiales;f__Peptococcaceae;g__	-1.24254	0.21978	0.702754	1	3.70461e-05	6.26597e-05		k__Bacteria;p__Actinobacteria;c__Actinobacteria;o__Actinomycetales;f__Microbacteriaceae;Other	1.921	0.032967	0.179129	1	0.000103688	3.28838e-05		k__Bacteria;p__Bacteroidetes;c__Flavobacteriia;o__Flavobacteriales;f__Flavobacteriaceae;g__	1.01584	0.48951	1	1	3.90364e-05	4.70921e-06		k__Bacteria;p__Firmicutes;c__Bacilli;o__Lactobacillales;f__Enterococcaceae;g__Enterococcus	-1.6099	0.116883	0.732405	1	4.77694e-05	0.000114388			k__Bacteria;p__Actinobacteria;c__Actinobacteria;o__Actinomycetales;f__Microbacteriaceae;Other	-2.52556	0.000999001	0.0115854	0.776224	9.89444e-06	0.000103688		k__Bacteria;p__Cyanobacteria;c__Chloroplast;o__Streptophyta;f__;g__	3.2278	0.000999001	0.00913204	0.776224	0.000225496	3.70461e-05
k__Bacteria;p__Firmicutes;c__Bacilli;o__Bacillales;Other;Other	2.1377	0.01998	0.155245	1	3.7043e-05	1.46697e-05		k__Bacteria;p__Firmicutes;c__Clostridia;o__Clostridiales;f__Christensenellaceae;g__	1.1351	0.311688	0.78376	1	0.000102829	5.36055e-05		k__Bacteria;p__Actinobacteria;c__Actinobacteria;o__Actinomycetales;f__Actinomycetaceae;g__	-2.35343	0.017982	0.207722	1	3.90277e-05	0.000140517		k__Bacteria;p__Actinobacteria;c__Actinobacteria;o__Actinomycetales;Other;Other	-1.80579	0.118881	0.738965	1	0	4.25379e-06			k__Bacteria;p__Firmicutes;c__Clostridia;o__Clostridiales;f__Christensenellaceae;g__	-0.227659	0.91009	1	1	9.16917e-05	0.000102829		k__Bacteria;p__Planctomycetes;c__Phycisphaerae;o__Phycisphaerales;f__;g__	-2.02588	0.033966	0.141132	1	1.20102e-05	3.7043e-05
k__Bacteria;p__Planctomycetes;c__Planctomycetia;o__Gemmatales;f__Isosphaeraceae;g__	-2.63073	0.00799201	0.0827972	1	3.51584e-05	0.000155351		k__Bacteria;p__Actinobacteria;c__Actinobacteria;o__Actinomycetales;f__Thermomonosporaceae;g__Actinomadura	-1.4822	0.154845	0.514165	1	0.000100836	0.000410036		k__Bacteria;p__Proteobacteria;c__Epsilonproteobacteria;o__Campylobacterales;f__Helicobacteraceae;g__	0.464957	0.632368	1	1	3.871e-05	2.71869e-05		k__Bacteria;p__Bacteroidetes;c__Cytophagia;o__Cytophagales;f__Cytophagaceae;g__Hymenobacter	-1.56962	0.121878	0.739838	1	0	6.88021e-06			k__Bacteria;p__Actinobacteria;c__Actinobacteria;o__Actinomycetales;f__Thermomonosporaceae;g__Actinomadura	1.00981	0.413586	0.818854	1	0.000292952	0.000100836		k__Bacteria;p__Firmicutes;c__Erysipelotrichi;o__Erysipelotrichales;f__Erysipelotrichaceae;g__Allobaculum	4.22934	0.000999001	0.00913204	0.776224	0.000413522	3.51584e-05
k__Bacteria;p__Actinobacteria;c__Actinobacteria;o__Actinomycetales;f__;g__	-1.79416	0.0909091	0.433352	1	3.38366e-05	8.35275e-05		k__Bacteria;p__Planctomycetes;c__Planctomycetia;o__Planctomycetales;f__Planctomycetaceae;g__Planctomyces	-0.635516	0.593407	0.948718	1	9.54782e-05	0.000169827		k__Bacteria;p__Firmicutes;c__Clostridia;o__Clostridiales;f__Peptococcaceae;g__	-0.828691	0.463536	1	1	3.79886e-05	6.26597e-05		k__Bacteria;p__Firmicutes;c__Bacilli;o__Bacillales;f__Bacillaceae;g__	-1.49802	0.121878	0.739838	1	5.05457e-05	0.00020986			k__Bacteria;p__Planctomycetes;c__Planctomycetia;o__Planctomycetales;f__Planctomycetaceae;g__Planctomyces	-3.24453	0.000999001	0.0115854	0.776224	2.93717e-06	9.54782e-05		k__Bacteria;p__Actinobacteria;c__Actinobacteria;o__Actinomycetales;f__;g__	2.67651	0.000999001	0.00913204	0.776224	0.000458051	3.38366e-05
k__Bacteria;p__Proteobacteria;c__Epsilonproteobacteria;o__Campylobacterales;f__Helicobacteraceae;Other	2.76222	0.002997	0.0381749	1	3.35812e-05	7.30442e-06		k__Bacteria;p__Proteobacteria;c__Alphaproteobacteria;o__Rhizobiales;f__;g__	0.51938	0.659341	0.992671	1	9.31378e-05	6.72459e-05		k__Bacteria;p__Proteobacteria;c__Betaproteobacteria;o__Burkholderiales;f__Alcaligenaceae;g__Sutterella	1.63151	0.001998	0.0443556	1	3.75083e-05	1.06854e-06		k__Bacteria;p__Firmicutes;c__Bacilli;o__Lactobacillales;f__Carnobacteriaceae;g__Granulicatella	1.49336	0.121878	0.739838	1	9.55687e-06	0			k__Bacteria;p__Proteobacteria;c__Alphaproteobacteria;o__Rhizobiales;f__;g__	1.79317	0.0599401	0.257312	1	0.000434904	9.31378e-05		k__Bacteria;p__Firmicutes;c__Bacilli;o__Bacillales;f__Paenibacillaceae;g__Brevibacillus	-0.513429	0.622378	0.903902	1	2.6376e-05	3.35812e-05
k__Bacteria;p__Proteobacteria;c__Betaproteobacteria;o__Thiobacterales;f__;g__	4.43328	0.000999001	0.0158413	0.776224	3.33884e-05	3.43244e-06		k__Bacteria;p__Actinobacteria;c__Actinobacteria;o__Actinomycetales;f__Micrococcaceae;g__	1.6606	0.030969	0.174369	1	8.98761e-05	1.49122e-05		k__Bacteria;p__Firmicutes;c__Clostridia;o__Clostridiales;f__Lachnospiraceae;g__Blautia	-0.920922	0.413586	1	1	3.71369e-05	6.32293e-05		k__Bacteria;p__Acidobacteria;c__Solibacteres;o__Solibacterales;f__;g__	-1.54509	0.127872	0.758448	1	3.78302e-06	1.68875e-05			k__Bacteria;p__Actinobacteria;c__Actinobacteria;o__Actinomycetales;f__Micrococcaceae;g__	-1.71328	0.00599401	0.0465734	1	7.58308e-06	8.98761e-05		k__Bacteria;p__Proteobacteria;c__Alphaproteobacteria;o__Caulobacterales;f__Caulobacteraceae;g__	-0.207511	0.848152	1	1	3.12924e-05	3.33884e-05
k__Bacteria;p__Firmicutes;c__Bacilli;o__Lactobacillales;f__Enterococcaceae;Other	1.12235	0.275724	0.743881	1	3.31001e-05	6.78377e-06		k__Bacteria;p__Actinobacteria;c__Actinobacteria;o__Actinomycetales;f__Cellulomonadaceae;g__Cellulomonas	2.01427	0.00699301	0.0578039	1	8.97944e-05	1.63479e-05		k__Bacteria;p__Proteobacteria;c__Gammaproteobacteria;o__Pseudomonadales;f__Moraxellaceae;g__Acinetobacter	-1.44023	0.163836	0.670004	1	3.69835e-05	8.05375e-05		k__Bacteria;p__Firmicutes;c__Clostridia;o__Clostridiales;f__Ruminococcaceae;g__Oscillospira	-1.51667	0.127872	0.758448	1	0.0177372	0.0250277			k__Bacteria;p__Actinobacteria;c__Actinobacteria;o__Actinomycetales;f__Cellulomonadaceae;g__Cellulomonas	-2.17681	0.000999001	0.0115854	0.776224	6.25212e-06	8.97944e-05		k__Bacteria;p__Firmicutes;c__Bacilli;o__Lactobacillales;f__Enterococcaceae;Other	-1.14183	0.215784	0.485984	1	7.63298e-07	3.31001e-05
k__Bacteria;p__Proteobacteria;c__Alphaproteobacteria;o__Sphingomonadales;f__Sphingomonadaceae;g__Sphingopyxis	-2.86887	0.000999001	0.0158413	0.776224	3.22032e-05	0.000325564		k__Bacteria;p__Actinobacteria;c__Thermoleophilia;o__Solirubrobacterales;f__;g__	1.04233	0.332667	0.802924	1	8.74674e-05	5.04362e-05		k__Bacteria;p__Firmicutes;c__Bacilli;o__Bacillales;f__Paenibacillaceae;g__Cohnella	-2.00092	0.045954	0.388112	1	3.6787e-05	0.000170394		k__Bacteria;p__WPS-2;c__;o__;f__;g__	-1.43807	0.127872	0.758448	1	0	5.60766e-06			k__Bacteria;p__Actinobacteria;c__Thermoleophilia;o__Solirubrobacterales;f__;g__	-2.19705	0.010989	0.0762363	1	1.61164e-05	8.74674e-05		k__Bacteria;p__Proteobacteria;c__Alphaproteobacteria;o__Sphingomonadales;f__Sphingomonadaceae;g__Sphingopyxis	-0.644349	0.568432	0.838086	1	2.06655e-05	3.22032e-05
k__Bacteria;p__Firmicutes;c__Bacilli;o__Lactobacillales;f__Streptococcaceae;Other	2.18137	0.000999001	0.0158413	0.776224	3.03224e-05	3.64179e-06		k__Bacteria;p__Firmicutes;c__Bacilli;o__Gemellales;f__Gemellaceae;Other	0.948937	0.36963	0.802924	1	8.55774e-05	5.81902e-05		k__Bacteria;p__Proteobacteria;c__Gammaproteobacteria;o__Pseudomonadales;f__Pseudomonadaceae;Other	-2.07141	0.00999001	0.13618	1	3.6549e-05	0.00011153		k__Bacteria;p__Proteobacteria;c__Gammaproteobacteria;o__Pasteurellales;f__Pasteurellaceae;g__Haemophilus	1.42469	0.12987	0.764463	1	4.09621e-05	7.5302e-06			k__Bacteria;p__Firmicutes;c__Bacilli;o__Gemellales;f__Gemellaceae;Other	-1.07039	0.316683	0.734516	1	4.99508e-05	8.55774e-05		k__Archaea;p__Euryarchaeota;c__Methanobacteria;o__Methanobacteriales;f__Methanobacteriaceae;g__Methanobacterium	-1.55598	0.0829171	0.272994	1	7.01715e-06	3.03224e-05
k__Bacteria;p__Actinobacteria;c__Actinobacteria;o__Actinomycetales;f__Nocardiaceae;g__Rhodococcus	0.274537	0.794206	1	1	3.00057e-05	2.6304e-05		k__Bacteria;p__Proteobacteria;c__Deltaproteobacteria;o__Desulfovibrionales;f__Desulfovibrionaceae;g__Bilophila	1.73324	0.0849151	0.360541	1	8.33636e-05	4.34932e-05		k__Bacteria;p__Firmicutes;c__Bacilli;o__Lactobacillales;f__Streptococcaceae;g__Lactococcus	-1.16626	0.228771	0.807978	1	3.61948e-05	9.44447e-05		k__Bacteria;p__Firmicutes;c__Clostridia;o__Clostridiales;f__[Tissierellaceae];g__Tissierella_Soehngenia	1.47763	0.130869	0.764551	1	4.63104e-05	1.13447e-05			k__Bacteria;p__Proteobacteria;c__Deltaproteobacteria;o__Desulfovibrionales;f__Desulfovibrionaceae;g__Bilophila	0.161906	0.953047	1	1	9.26724e-05	8.33636e-05		k__Bacteria;p__Firmicutes;c__Bacilli;o__Lactobacillales;f__Enterococcaceae;g__Enterococcus	1.26671	0.1998	0.457949	1	8.20849e-05	3.00057e-05
k__Bacteria;p__Firmicutes;c__Erysipelotrichi;o__Erysipelotrichales;f__Erysipelotrichaceae;g__Allobaculum	2.03289	0.032967	0.226685	1	2.99508e-05	8.47519e-06		k__Bacteria;p__Actinobacteria;c__Actinobacteria;o__Actinomycetales;f__Nocardiaceae;g__Rhodococcus	1.43032	0.106893	0.437137	1	8.20849e-05	2.6304e-05		k__Bacteria;p__Proteobacteria;c__Gammaproteobacteria;o__Xanthomonadales;f__Sinobacteraceae;g__Steroidobacter	0.990441	0.528472	1	1	3.58859e-05	4.10246e-06		k__Bacteria;p__Bacteroidetes;c__Bacteroidia;o__Bacteroidales;f__Bacteroidaceae;g__Bacteroides	-1.53885	0.132867	0.770431	1	0.000797944	0.00144618			k__Bacteria;p__Actinobacteria;c__Actinobacteria;o__Actinomycetales;f__Nocardiaceae;g__Rhodococcus	-1.63034	0.013986	0.0876382	1	1.46786e-05	8.20849e-05		k__Bacteria;p__Firmicutes;c__Bacilli;o__Bacillales;f__[Exiguobacteraceae];g__Exiguobacterium	1.80566	0.000999001	0.00913204	0.776224	0.00174784	2.99508e-05
k__Bacteria;p__Firmicutes;c__Clostridia;o__Clostridiales;f__Peptostreptococcaceae;g__	1.07492	0.242757	0.712025	1	2.93652e-05	0		k__Bacteria;p__Proteobacteria;c__Epsilonproteobacteria;o__Campylobacterales;f__Helicobacteraceae;g__	1.79868	0.0709291	0.320418	1	8.16855e-05	2.71869e-05		k__Bacteria;p__Acidobacteria;c__Acidobacteriia;o__Acidobacteriales;f__Acidobacteriaceae;g__	0.929775	0.377622	1	1	3.58549e-05	1.84443e-05		k__Bacteria;p__TM7;c__TM7-3;o__EW055;f__;g__	-1.69062	0.141858	0.816472	1	0	1.81381e-06			k__Bacteria;p__Proteobacteria;c__Epsilonproteobacteria;o__Campylobacterales;f__Helicobacteraceae;g__	-1.4788	0.166833	0.506365	1	3.871e-05	8.16855e-05		k__Bacteria;p__Firmicutes;c__Clostridia;o__Clostridiales;f__Dehalobacteriaceae;g__	-0.815114	0.893107	1	1	2.13886e-06	2.93652e-05
k__Bacteria;p__Cyanobacteria;c__Chloroplast;o__Chlorophyta;f__;g__	-1.69394	0.104895	0.464857	1	2.92803e-05	9.92499e-05		k__Bacteria;p__Actinobacteria;c__Thermoleophilia;o__Solirubrobacterales;f__Conexibacteraceae;g__	4.08114	0.000999001	0.013618	0.776224	8.16448e-05	1.02972e-05		k__Bacteria;p__Proteobacteria;c__Alphaproteobacteria;o__Ellin329;f__;g__	-0.498342	0.645355	1	1	3.54912e-05	6.55916e-05		k__Bacteria;p__Firmicutes;c__Clostridia;o__Clostridiales;f__Lachnospiraceae;g__Anaerostipes	-1.38326	0.144855	0.827217	1	1.85273e-05	6.88068e-05			k__Bacteria;p__Actinobacteria;c__Thermoleophilia;o__Solirubrobacterales;f__Conexibacteraceae;g__	-4.41081	0.000999001	0.0115854	0.776224	1.13202e-06	8.16448e-05		k__Bacteria;p__Verrucomicrobia;c__[Pedosphaerae];o__[Pedosphaerales];f__;g__	1.99076	0.002997	0.0207917	1	0.000189568	2.92803e-05
k__Bacteria;p__Proteobacteria;c__Betaproteobacteria;o__Burkholderiales;f__Comamonadaceae;Other	-2.60165	0.00699301	0.0754662	1	2.81953e-05	0.000123863		k__Bacteria;p__Proteobacteria;c__Betaproteobacteria;o__Burkholderiales;f__Comamonadaceae;g__Comamonas	2.54961	0.000999001	0.013618	0.776224	8.11481e-05	5.16934e-07		k__Bacteria;p__Firmicutes;c__Clostridia;o__Clostridiales;f__Peptococcaceae;g__Desulfotomaculum	-0.285841	0.776224	1	1	3.51184e-05	4.18845e-05		k__Bacteria;p__Actinobacteria;c__Actinobacteria;o__Actinomycetales;f__Microbacteriaceae;g__	-1.42885	0.145854	0.827217	1	2.69122e-06	7.13575e-06			k__Bacteria;p__Proteobacteria;c__Betaproteobacteria;o__Burkholderiales;f__Comamonadaceae;g__Comamonas	-1.92209	0.003996	0.0344988	1	1.23557e-05	8.11481e-05		k__Bacteria;p__Firmicutes;c__Clostridia;o__Clostridiales;f__Lachnospiraceae;g__[Ruminococcus]	-0.40589	0.667333	0.956674	1	2.36137e-05	2.81953e-05
k__Bacteria;p__Proteobacteria;c__Gammaproteobacteria;o__Pseudomonadales;f__Moraxellaceae;g__Enhydrobacter	0.560537	0.628372	1	1	2.80311e-05	1.76088e-05		k__Bacteria;p__Bacteroidetes;c__Bacteroidia;o__Bacteroidales;f__Porphyromonadaceae;g__Parabacteroides	2.02122	0.00899101	0.0678254	1	8.07369e-05	2.25569e-06		k__Bacteria;p__Chloroflexi;c__Ktedonobacteria;o__;f__;g__	1.07916	0.242757	0.827068	1	3.45371e-05	0		k__Bacteria;p__Cyanobacteria;c__Chloroplast;o__CAB-I;f__;g__	-1.08484	0.14985	0.837652	1	0.000682326	0.00874488			k__Bacteria;p__Bacteroidetes;c__Bacteroidia;o__Bacteroidales;f__Porphyromonadaceae;g__Parabacteroides	-0.338493	0.777223	1	1	6.43095e-05	8.07369e-05		k__Bacteria;p__Proteobacteria;c__Betaproteobacteria;o__Neisseriales;f__Neisseriaceae;g__Neisseria	6.98888	0.000999001	0.00913204	0.776224	0.000582901	2.80311e-05
k__Bacteria;p__Proteobacteria;c__Alphaproteobacteria;o__Rhizobiales;f__Methylobacteriaceae;g__Methylobacterium	-1.04669	0.262737	0.719028	1	2.71874e-05	0.00107342		k__Bacteria;p__Proteobacteria;c__Alphaproteobacteria;o__Ellin329;f__;g__	0.224821	0.876124	1	1	8.0484e-05	6.55916e-05		k__Bacteria;p__Acidobacteria;c__DA052;o__Ellin6513;f__;g__	0.254987	0.975025	1	1	3.44629e-05	2.60851e-05		k__Bacteria;p__Firmicutes;c__Bacilli;o__Bacillales;f__[Exiguobacteraceae];g__Exiguobacterium	1.47053	0.14985	0.837652	1	1.31358e-05	4.47827e-06			k__Bacteria;p__Proteobacteria;c__Alphaproteobacteria;o__Ellin329;f__;g__	-0.971325	0.464535	0.820327	1	3.54912e-05	8.0484e-05		k__Bacteria;p__Proteobacteria;c__Alphaproteobacteria;o__Rhizobiales;Other;Other	3.28637	0.000999001	0.00913204	0.776224	0.00425779	2.71874e-05
k__Bacteria;p__Fusobacteria;c__Fusobacteriia;o__Fusobacteriales;f__Fusobacteriaceae;g__Fusobacterium	0.743804	0.57043	1	1	2.71814e-05	1.46919e-05		k__Bacteria;p__Bacteroidetes;c__Bacteroidia;o__Bacteroidales;Other;Other	1.85845	0.017982	0.118407	1	7.8296e-05	1.36888e-05		k__Bacteria;p__Proteobacteria;c__Gammaproteobacteria;o__Pseudomonadales;f__Moraxellaceae;g__Enhydrobacter	0.8143	0.474525	1	1	3.44053e-05	1.76088e-05		k__Bacteria;p__Acidobacteria;c__[Chloracidobacteria];o__RB41;f__Ellin6075;g__	1.08005	0.152847	0.847791	1	3.17377e-05	8.60668e-07			k__Bacteria;p__Bacteroidetes;c__Bacteroidia;o__Bacteroidales;Other;Other	-0.776153	0.48951	0.843347	1	4.53447e-05	7.8296e-05		k__Bacteria;p__Proteobacteria;c__Gammaproteobacteria;o__Oceanospirillales;f__Alcanivoracaceae;g__Alcanivorax	1.40206	0.155844	0.421686	1	0.000107245	2.71814e-05
k__Bacteria;p__Firmicutes;c__Bacilli;o__Lactobacillales;f__;g__	-1.07206	0.256743	0.715235	1	2.54938e-05	0.000322888		k__Bacteria;p__Tenericutes;c__RF3;o__ML615J-28;f__;g__	2.1475	0.000999001	0.013618	0.776224	7.81039e-05	2.89369e-06		k__Bacteria;p__Firmicutes;c__Bacilli;o__Bacillales;f__Bacillaceae;g__Virgibacillus	1.41278	0.205794	0.772474	1	3.43493e-05	1.62008e-06		k__Bacteria;p__Firmicutes;c__Clostridia;o__Clostridiales;f__Lachnospiraceae;g__Butyrivibrio	-1.48966	0.153846	0.847791	1	1.39855e-06	5.20213e-06			k__Bacteria;p__Tenericutes;c__RF3;o__ML615J-28;f__;g__	-0.0324082	0.995005	1	1	7.51684e-05	7.81039e-05		k__Bacteria;p__Actinobacteria;c__Actinobacteria;o__Actinomycetales;f__Intrasporangiaceae;Other	0.138521	0.896104	1	1	2.73987e-05	2.54938e-05
k__Bacteria;p__Proteobacteria;c__Deltaproteobacteria;o__Myxococcales;f__Nannocystaceae;g__Nannocystis	1.15301	0.014985	0.130824	1	2.54735e-05	0		k__Bacteria;p__Chloroflexi;c__Thermomicrobia;o__JG30-KF-CM45;f__;g__	0.254251	0.799201	1	1	7.4326e-05	6.31352e-05		k__Bacteria;p__Firmicutes;c__Bacilli;o__Lactobacillales;f__Enterococcaceae;g__Vagococcus	-1.4275	0.176823	0.704572	1	3.40302e-05	8.13401e-05		k__Bacteria;p__Proteobacteria;c__Betaproteobacteria;o__Burkholderiales;f__Comamonadaceae;g__Comamonas	1.20153	0.156843	0.85169	1	1.23557e-05	1.12936e-06			k__Bacteria;p__Chloroflexi;c__Thermomicrobia;o__JG30-KF-CM45;f__;g__	-1.66056	0.0649351	0.268375	1	1.36978e-05	7.4326e-05		k__Bacteria;p__Proteobacteria;c__Deltaproteobacteria;o__Myxococcales;f__Nannocystaceae;g__Nannocystis	-0.944448	0.51049	0.770195	1	0	2.54735e-05
k__Bacteria;p__Proteobacteria;c__Alphaproteobacteria;o__Rhizobiales;f__Rhizobiaceae;g__Agrobacterium	-0.604829	0.678322	1	1	2.53052e-05	3.61626e-05		k__Bacteria;p__Proteobacteria;c__Gammaproteobacteria;o__Enterobacteriales;f__Enterobacteriaceae;Other	-0.746694	1	1	1	7.31893e-05	0.000640243		k__Bacteria;p__Actinobacteria;c__Actinobacteria;o__Actinomycetales;f__Microbacteriaceae;g__Curtobacterium	-1.52606	0.114885	0.553118	1	3.40165e-05	0.000135457		k__Bacteria;p__Firmicutes;c__Bacilli;o__Bacillales;f__Paenibacillaceae;g__Cohnella	1.34613	0.157842	0.85169	1	3.6787e-05	1.28765e-05			k__Bacteria;p__Proteobacteria;c__Gammaproteobacteria;o__Enterobacteriales;f__Enterobacteriaceae;Other	0.0533822	0.953047	1	1	7.52626e-05	7.31893e-05		k__Bacteria;p__Proteobacteria;c__Alphaproteobacteria;o__Rhizobiales;f__Hyphomicrobiaceae;g__	2.76025	0.000999001	0.00913204	0.776224	0.000218071	2.53052e-05
k__Bacteria;p__Proteobacteria;c__Alphaproteobacteria;o__Rhizobiales;f__Brucellaceae;g__Ochrobactrum	-1.00183	0.334665	0.855378	1	2.42321e-05	3.78144e-05		k__Archaea;p__Crenarchaeota;c__MCG;o__pGrfC26;f__;g__	1.51565	0.000999001	0.013618	0.776224	7.3163e-05	0		k__Bacteria;p__Proteobacteria;c__Alphaproteobacteria;o__Rhizobiales;f__Hyphomicrobiaceae;g__Hyphomicrobium	0.688715	0.766234	1	1	3.28136e-05	1.5548e-05		k__Bacteria;p__TM7;c__TM7-3;o__;f__;g__	-1.5647	0.157842	0.85169	1	0	2.71519e-06			k__Archaea;p__Crenarchaeota;c__MCG;o__pGrfC26;f__;g__	-1.40411	0.000999001	0.0115854	0.776224	0	7.3163e-05		k__Bacteria;p__Proteobacteria;c__Gammaproteobacteria;o__Enterobacteriales;f__Enterobacteriaceae;g__Providencia	1.00424	0.350649	0.696815	1	3.55301e-05	2.42321e-05
k__Bacteria;p__Proteobacteria;c__Alphaproteobacteria;o__Rhizobiales;f__Hyphomicrobiaceae;g__Rhodoplanes	-1.75227	0.00999001	0.0958301	1	2.41243e-05	0.000108143		k__Bacteria;p__Planctomycetes;c__Planctomycetia;o__Pirellulales;f__Pirellulaceae;g__	0.202089	0.852148	1	1	7.1934e-05	6.19575e-05		k__Bacteria;p__Proteobacteria;c__Alphaproteobacteria;o__Rhizobiales;f__Methylocystaceae;g__	0.408003	0.658342	1	1	3.19316e-05	2.08881e-05		k__Bacteria;p__Actinobacteria;c__Actinobacteria;o__Bifidobacteriales;f__Bifidobacteriaceae;g__Bifidobacterium	-1.47506	0.161838	0.867229	1	5.68107e-05	0.000146048			k__Bacteria;p__Planctomycetes;c__Planctomycetia;o__Pirellulales;f__Pirellulaceae;g__	-2.77115	0.000999001	0.0115854	0.776224	1.36143e-06	7.1934e-05		k__Bacteria;p__Proteobacteria;c__Alphaproteobacteria;o__;f__;g__	2.82347	0.000999001	0.00913204	0.776224	0.000369037	2.41243e-05
k__Bacteria;p__Firmicutes;c__Bacilli;o__Bacillales;f__Bacillaceae;g__Oceanobacillus	-1.94685	0.0519481	0.305785	1	2.39216e-05	9.4431e-05		k__Bacteria;p__Firmicutes;c__Bacilli;o__Bacillales;f__Paenibacillaceae;g__Cohnella	-1.30058	0.236763	0.652358	1	7.09701e-05	0.000170394		k__Bacteria;p__Acidobacteria;c__[Chloracidobacteria];o__RB41;f__Ellin6075;g__	1.04326	0.33966	1	1	3.17377e-05	3.26387e-06		k__Bacteria;p__Actinobacteria;c__Actinobacteria;o__Actinomycetales;f__Mycobacteriaceae;g__Mycobacterium	-1.42821	0.164835	0.877239	1	7.30472e-05	0.000125486			k__Bacteria;p__Firmicutes;c__Bacilli;o__Bacillales;f__Paenibacillaceae;g__Cohnella	-1.10618	0.304695	0.721793	1	3.6787e-05	7.09701e-05		k__Bacteria;p__Firmicutes;c__Bacilli;o__Bacillales;f__Bacillaceae;g__Oceanobacillus	-0.173845	0.913087	1	1	2.00435e-05	2.39216e-05
k__Bacteria;p__Actinobacteria;c__Actinobacteria;o__Actinomycetales;f__Nocardiaceae;g__Nocardia	0.0714094	0.949051	1	1	2.29885e-05	2.17567e-05		k__Bacteria;p__Proteobacteria;c__Alphaproteobacteria;o__Rhizobiales;f__Rhizobiaceae;Other	2.46606	0.000999001	0.013618	0.776224	7.05685e-05	4.83675e-06		k__Bacteria;p__Proteobacteria;c__Alphaproteobacteria;o__Rhizobiales;f__Brucellaceae;g__Ochrobactrum	-0.439838	0.665335	1	1	3.06052e-05	3.78144e-05		k__Bacteria;p__Actinobacteria;c__Actinobacteria;o__Actinomycetales;f__Pseudonocardiaceae;Other	1.34479	0.170829	0.896853	1	9.63139e-06	0			k__Bacteria;p__Proteobacteria;c__Alphaproteobacteria;o__Rhizobiales;f__Rhizobiaceae;Other	-2.48319	0.000999001	0.0115854	0.776224	0	7.05685e-05		k__Bacteria;p__Firmicutes;c__Clostridia;o__Clostridiales;f__Veillonellaceae;g__Veillonella	-1.26588	0.274725	0.583228	1	4.70667e-06	2.29885e-05
k__Bacteria;p__Proteobacteria;c__Gammaproteobacteria;o__Pseudomonadales;f__Pseudomonadaceae;Other	-2.68339	0.000999001	0.0158413	0.776224	2.26156e-05	0.00011153		k__Bacteria;p__Proteobacteria;c__Alphaproteobacteria;o__Rhizobiales;Other;Other	2.36211	0.000999001	0.013618	0.776224	6.99721e-05	4.94661e-06		k__Bacteria;p__Proteobacteria;c__Betaproteobacteria;o__Methylophilales;f__Methylophilaceae;g__	1.30658	0.193806	0.74181	1	3.0576e-05	2.34197e-06		k__Bacteria;p__Proteobacteria;c__Deltaproteobacteria;o__Desulfovibrionales;f__Desulfovibrionaceae;g__Desulfovibrio	1.39447	0.170829	0.896853	1	0.113834	0.0885224			k__Bacteria;p__Proteobacteria;c__Alphaproteobacteria;o__Rhizobiales;Other;Other	-1.99064	0.013986	0.0876382	1	1.02277e-05	6.99721e-05		k__Bacteria;p__Actinobacteria;c__Coriobacteriia;o__Coriobacteriales;f__Coriobacteriaceae;g__Eggerthella	1.33617	0.205794	0.466187	1	4.48876e-05	2.26156e-05
k__Bacteria;p__Firmicutes;c__Bacilli;o__Lactobacillales;f__Streptococcaceae;g__	0.0549947	0.955045	1	1	2.23327e-05	2.1765e-05		k__Bacteria;p__Firmicutes;c__Clostridia;o__Clostridiales;f__Lachnospiraceae;g__Blautia	0.211345	0.903097	1	1	6.95051e-05	6.32293e-05		k__Bacteria;p__Acidobacteria;c__Acidobacteriia;o__Acidobacteriales;f__Koribacteraceae;g__	0.814167	0.569431	1	1	2.99722e-05	1.09279e-05		k__Bacteria;p__Actinobacteria;c__Actinobacteria;o__Actinomycetales;f__Nocardiaceae;g__Nocardia	-1.4611	0.172827	0.901253	1	4.21014e-06	2.29885e-05			k__Bacteria;p__Firmicutes;c__Clostridia;o__Clostridiales;f__Lachnospiraceae;g__Blautia	-1.53481	0.145854	0.464462	1	3.71369e-05	6.95051e-05		k__Bacteria;p__Firmicutes;c__Clostridia;o__Clostridiales;f__Lachnospiraceae;g__Dorea	-2.16092	0.01998	0.0958301	1	6.78067e-06	2.23327e-05
k__Bacteria;p__Proteobacteria;c__Alphaproteobacteria;o__Ellin329;f__;g__	-0.839011	0.589411	1	1	2.04777e-05	6.55916e-05		k__Bacteria;p__Bacteroidetes;c__Sphingobacteriia;o__Sphingobacteriales;f__Sphingobacteriaceae;g__	0.867206	0.464535	0.848938	1	6.9247e-05	2.9989e-05		k__Bacteria;p__Proteobacteria;c__Gammaproteobacteria;o__Pasteurellales;f__Pasteurellaceae;g__	0.966786	0.456543	1	1	2.99051e-05	7.80433e-06		k__Bacteria;p__Bacteroidetes;c__Bacteroidia;o__Bacteroidales;f__[Odoribacteraceae];g__Odoribacter	-1.36	0.178821	0.926294	1	0.00236237	0.00357882			k__Bacteria;p__Bacteroidetes;c__Sphingobacteriia;o__Sphingobacteriales;f__Sphingobacteriaceae;g__	-1.75804	0.001998	0.0204269	1	2.95079e-06	6.9247e-05		k__Bacteria;p__Proteobacteria;c__Gammaproteobacteria;o__Enterobacteriales;f__Enterobacteriaceae;g__Enterobacter	1.74134	0.0599401	0.221778	1	8.0484e-05	2.04777e-05
k__Bacteria;p__Firmicutes;c__Bacilli;o__Bacillales;f__Planococcaceae;g__Lysinibacillus	-1.37884	0.156843	0.567793	1	2.04121e-05	4.37698e-05		k__Bacteria;p__Actinobacteria;c__Actinobacteria;o__Actinomycetales;f__Actinomycetaceae;g__	-1.45949	0.152847	0.514165	1	6.87785e-05	0.000140517		k__Bacteria;p__Firmicutes;c__Bacilli;o__Lactobacillales;f__;g__	-1.02784	0.415584	1	1	2.97231e-05	0.000322888		k__Bacteria;p__Firmicutes;c__Clostridia;o__Clostridiales;f__Lachnospiraceae;g__	-1.46165	0.181818	0.935581	1	0.0108232	0.0149253			k__Bacteria;p__Actinobacteria;c__Actinobacteria;o__Actinomycetales;f__Actinomycetaceae;g__	-0.83531	0.431568	0.818854	1	3.90277e-05	6.87785e-05		k__Bacteria;p__Actinobacteria;c__Actinobacteria;o__Actinomycetales;f__Dermabacteraceae;g__Dermabacter	0.313804	0.768232	1	1	2.42884e-05	2.04121e-05
k__Bacteria;p__Proteobacteria;c__Betaproteobacteria;o__Nitrosomonadales;f__Nitrosomonadaceae;g__	2.84017	0.001998	0.0277223	1	2.00358e-05	5.5433e-07		k__Bacteria;p__Fusobacteria;c__Fusobacteriia;o__Fusobacteriales;f__Leptotrichiaceae;g__Leptotrichia	1.09867	0.34965	0.802924	1	6.69997e-05	1.43124e-05		k__Bacteria;p__Firmicutes;c__Clostridia;o__Clostridiales;f__Veillonellaceae;g__Sporomusa	-1.9287	0.0539461	0.399201	1	2.93928e-05	0.000155624		k__Bacteria;p__Actinobacteria;c__Coriobacteriia;o__Coriobacteriales;f__Coriobacteriaceae;g__Collinsella	-1.41959	0.185814	0.949853	1	6.42693e-05	0.000117118			k__Bacteria;p__Fusobacteria;c__Fusobacteriia;o__Fusobacteriales;f__Leptotrichiaceae;g__Leptotrichia	-1.14922	0.220779	0.560606	1	7.88144e-06	6.69997e-05		k__Bacteria;p__Actinobacteria;c__Actinobacteria;o__Actinomycetales;f__Micromonosporaceae;Other	-0.710356	0.502498	0.76557	1	1.36247e-05	2.00358e-05
k__Bacteria;p__Firmicutes;c__Bacilli;o__Lactobacillales;f__Carnobacteriaceae;g__Desemzia	0.305944	0.753247	1	1	1.82119e-05	1.38185e-05		k__Bacteria;p__Actinobacteria;c__Actinobacteria;o__Bifidobacteriales;f__Bifidobacteriaceae;g__Bifidobacterium	-1.07275	0.320679	0.796063	1	6.58311e-05	0.00358107		k__Bacteria;p__Proteobacteria;c__Alphaproteobacteria;o__Sphingomonadales;f__Sphingomonadaceae;g__Sphingobium	0.989682	0.496503	1	1	2.93566e-05	2.39907e-06		k__Bacteria;p__Proteobacteria;c__Alphaproteobacteria;o__Rhizobiales;f__Hyphomicrobiaceae;g__Devosia	1.03524	0.18981	0.963938	1	4.98418e-06	2.10801e-06			k__Bacteria;p__Actinobacteria;c__Actinobacteria;o__Bifidobacteriales;f__Bifidobacteriaceae;g__Bifidobacterium	-0.190159	0.881119	1	1	5.68107e-05	6.58311e-05		k__Bacteria;p__Acidobacteria;c__Acidobacteria-6;o__iii1-15;f__;g__	-0.863412	0.58042	0.85414	1	5.4791e-06	1.82119e-05
k__Bacteria;p__Actinobacteria;c__Coriobacteriia;o__Coriobacteriales;f__Coriobacteriaceae;g__Atopobium	-2.04254	0.028971	0.204641	1	1.79025e-05	6.00527e-05		k__Bacteria;p__Acidobacteria;c__Acidobacteriia;o__Acidobacteriales;f__Acidobacteriaceae;g__Terriglobus	1.34455	0.0549451	0.271926	1	6.2752e-05	3.08977e-06		k__Bacteria;p__Proteobacteria;c__Gammaproteobacteria;o__Oceanospirillales;f__Alcanivoracaceae;g__Alcanivorax	1.17878	0.42957	1	1	2.88185e-05	7.53398e-06		k__Bacteria;p__Cyanobacteria;c__ML635J-21;o__;f__;g__	1.23125	0.191808	0.96776	1	1.5162e-05	0			k__Bacteria;p__Acidobacteria;c__Acidobacteriia;o__Acidobacteriales;f__Acidobacteriaceae;g__Terriglobus	-1.31487	0.002997	0.0283984	1	0	6.2752e-05		k__Bacteria;p__Proteobacteria;c__Alphaproteobacteria;o__Rhodospirillales;f__Rhodospirillaceae;g__Skermanella	-1.63277	0.106893	0.324437	1	3.38326e-06	1.79025e-05
k__Bacteria;p__Proteobacteria;c__Alphaproteobacteria;o__Rhizobiales;f__Methylocystaceae;g__	-0.201943	0.964036	1	1	1.78553e-05	2.08881e-05		k__Bacteria;p__[Thermi];c__Deinococci;o__Deinococcales;f__Deinococcaceae;g__Deinococcus	0.694262	0.737263	1	1	6.19186e-05	2.58916e-05		k__Bacteria;p__Proteobacteria;c__Betaproteobacteria;o__Rhodocyclales;f__Rhodocyclaceae;g__	-1.7313	0.0789211	0.464558	1	2.87283e-05	6.87457e-05		k__Bacteria;p__Actinobacteria;c__Actinobacteria;o__Actinomycetales;f__Nocardiaceae;Other	-1.62923	0.195804	0.981547	1	0	2.05802e-06			k__Bacteria;p__[Thermi];c__Deinococci;o__Deinococcales;f__Deinococcaceae;g__Deinococcus	-1.15401	0.0759241	0.290606	1	0	6.19186e-05		k__Bacteria;p__Proteobacteria;c__Alphaproteobacteria;o__Rhizobiales;f__Beijerinckiaceae;g__	1.71902	0.000999001	0.00913204	0.776224	0.000922571	1.78553e-05
k__Bacteria;p__Acidobacteria;c__Acidobacteriia;o__Acidobacteriales;f__Koribacteraceae;g__	0.641994	0.558442	1	1	1.75669e-05	1.09279e-05		k__Bacteria;p__Bacteroidetes;c__Bacteroidia;o__Bacteroidales;f__Porphyromonadaceae;g__Dysgonomonas	1.42852	0.000999001	0.013618	0.776224	6.12011e-05	0		k__Bacteria;p__Firmicutes;c__Bacilli;o__Lactobacillales;Other;Other	-0.10387	0.985015	1	1	2.8108e-05	3.04498e-05		k__Bacteria;p__Planctomycetes;c__Planctomycetia;o__Gemmatales;f__Isosphaeraceae;g__	1.25354	0.198801	0.98882	1	0.000101454	3.51584e-05			k__Bacteria;p__Bacteroidetes;c__Bacteroidia;o__Bacteroidales;f__Porphyromonadaceae;g__Dysgonomonas	-1.25222	0.030969	0.16042	1	3.12271e-06	6.12011e-05		k__Bacteria;p__Acidobacteria;c__Acidobacteriia;o__Acidobacteriales;f__Koribacteraceae;g__	2.35689	0.000999001	0.00913204	0.776224	0.000602948	1.75669e-05
k__Bacteria;p__Firmicutes;c__Bacilli;o__Lactobacillales;f__Carnobacteriaceae;Other	0.0447489	0.961039	1	1	1.74856e-05	1.71964e-05		k__Bacteria;p__Proteobacteria;c__Betaproteobacteria;o__Burkholderiales;f__Burkholderiaceae;g__Burkholderia	2.13395	0.000999001	0.013618	0.776224	6.01082e-05	2.93485e-06		k__Bacteria;p__Proteobacteria;c__Deltaproteobacteria;o__Desulfovibrionales;f__Desulfovibrionaceae;g__	0.153298	0.909091	1	1	2.75139e-05	2.54097e-05		k__Bacteria;p__Actinobacteria;c__Actinobacteria;o__Actinomycetales;f__Geodermatophilaceae;g__	1.02705	0.1998	0.98882	1	8.63704e-06	0			k__Bacteria;p__Proteobacteria;c__Betaproteobacteria;o__Burkholderiales;f__Burkholderiaceae;g__Burkholderia	-1.91936	0.000999001	0.0115854	0.776224	4.35218e-06	6.01082e-05		k__Bacteria;p__Proteobacteria;c__Gammaproteobacteria;o__Xanthomonadales;f__Xanthomonadaceae;g__Luteimonas	-1.75305	0.0619381	0.225943	1	5.4805e-06	1.74856e-05
k__Bacteria;p__Proteobacteria;c__Alphaproteobacteria;o__Sphingomonadales;f__Sphingomonadaceae;g__Novosphingobium	-1.39407	0.034965	0.232204	1	1.73914e-05	0.000117487		k__Bacteria;p__Proteobacteria;c__Gammaproteobacteria;o__Pasteurellales;f__Pasteurellaceae;g__Haemophilus	0.00543992	0.995005	1	1	5.98828e-05	5.96596e-05		k__Bacteria;p__Proteobacteria;c__Alphaproteobacteria;o__Rhodospirillales;f__Rhodospirillaceae;g__	-1.05225	0.364635	1	1	2.67362e-05	0.000139632		k__Bacteria;p__Proteobacteria;c__Deltaproteobacteria;o__Syntrophobacterales;f__Syntrophobacteraceae;g__	1.02705	0.207792	0.994406	1	1.03644e-05	0			k__Bacteria;p__Proteobacteria;c__Gammaproteobacteria;o__Pasteurellales;f__Pasteurellaceae;g__Haemophilus	-0.517419	0.576424	0.948901	1	4.09621e-05	5.98828e-05		k__Bacteria;p__Proteobacteria;c__Alphaproteobacteria;o__Rhizobiales;f__Hyphomicrobiaceae;Other	-3.04147	0.001998	0.0147852	1	0	1.73914e-05
k__Bacteria;p__Proteobacteria;c__Alphaproteobacteria;o__Sphingomonadales;f__Sphingomonadaceae;g__	-2.27143	0.014985	0.130824	1	1.73622e-05	5.76884e-05		k__Bacteria;p__Proteobacteria;c__Alphaproteobacteria;o__Rhizobiales;f__Phyllobacteriaceae;Other	0.759308	0.490509	0.877183	1	5.83621e-05	3.70402e-05		k__Bacteria;p__Cyanobacteria;c__4C0d-2;o__MLE1-12;f__;g__	0.817885	0.826174	1	1	2.59028e-05	6.08244e-06		k__Bacteria;p__Tenericutes;c__Mollicutes;o__Mycoplasmatales;f__Mycoplasmataceae;g__	1.31975	0.20979	0.994406	1	0.00141203	0.000382242			k__Bacteria;p__Proteobacteria;c__Alphaproteobacteria;o__Rhizobiales;f__Phyllobacteriaceae;Other	-1.90936	0.022977	0.12844	1	1.22085e-05	5.83621e-05		k__Bacteria;p__Firmicutes;c__Bacilli;o__Bacillales;f__Bacillaceae;g__Virgibacillus	1.23408	0.0659341	0.235004	1	0.000255063	1.73622e-05
k__Bacteria;p__Proteobacteria;c__Alphaproteobacteria;o__Rhodospirillales;f__Rhodospirillaceae;g__	-1.17983	0.157842	0.567793	1	1.71936e-05	0.000139632		k__Bacteria;p__Actinobacteria;c__Actinobacteria;o__Actinomycetales;f__Microbacteriaceae;g__	1.23092	0.254745	0.680196	1	5.80603e-05	2.67912e-05		k__Bacteria;p__Proteobacteria;c__Gammaproteobacteria;o__Legionellales;f__Francisellaceae;g__	0.889979	0.769231	1	1	2.59028e-05	4.36278e-06		k__Bacteria;p__Actinobacteria;c__Actinobacteria;o__Actinomycetales;f__Frankiaceae;g__	1.4191	0.212787	0.994406	1	1.69678e-05	2.69145e-06			k__Bacteria;p__Actinobacteria;c__Actinobacteria;o__Actinomycetales;f__Microbacteriaceae;g__	-2.7913	0.000999001	0.0115854	0.776224	2.69122e-06	5.80603e-05		k__Bacteria;p__Proteobacteria;c__Alphaproteobacteria;o__Rhizobiales;f__Methylocystaceae;Other	2.19585	0.000999001	0.00913204	0.776224	0.000541802	1.71936e-05
k__Bacteria;p__Acidobacteria;c__Solibacteres;o__Solibacterales;f__;g__	-0.757326	0.89011	1	1	1.68875e-05	5.63496e-05		k__Bacteria;p__Proteobacteria;c__Alphaproteobacteria;o__Rhizobiales;f__Hyphomicrobiaceae;g__Devosia	-0.732535	0.767233	1	1	5.79427e-05	0.000292318		k__Bacteria;p__Firmicutes;c__Clostridia;o__Clostridiales;f__Clostridiaceae;g__Alkaliphilus	-1.01673	0.34965	1	1	2.42494e-05	6.33046e-05		k__Bacteria;p__Firmicutes;c__Clostridia;o__Clostridiales;f__Clostridiaceae;g__Alkaliphilus	1.22548	0.214785	0.994406	1	2.42494e-05	5.44253e-06			k__Bacteria;p__Proteobacteria;c__Alphaproteobacteria;o__Rhizobiales;f__Hyphomicrobiaceae;g__Devosia	-1.30438	0.024975	0.135703	1	4.98418e-06	5.79427e-05		k__Bacteria;p__Acidobacteria;c__Solibacteres;o__Solibacterales;f__;g__	1.88172	0.000999001	0.00913204	0.776224	0.000431023	1.68875e-05
k__Bacteria;p__Actinobacteria;c__Actinobacteria;o__Actinomycetales;f__Streptomycetaceae;g__	-1.57592	0.0719281	0.385435	1	1.64575e-05	8.38784e-05		k__Bacteria;p__Tenericutes;c__Mollicutes;o__Mycoplasmatales;f__Mycoplasmataceae;g__Mycoplasma	-0.913023	0.543457	0.88898	1	5.76707e-05	0.000612449		k__Bacteria;p__Proteobacteria;c__Betaproteobacteria;o__Burkholderiales;f__Oxalobacteraceae;g__Ralstonia	0.544124	0.585415	1	1	2.28231e-05	1.66954e-05		k__Bacteria;p__Tenericutes;c__Mollicutes;o__Anaeroplasmatales;f__Anaeroplasmataceae;g__Asteroleplasma	-1.46885	0.214785	0.994406	1	0	3.98115e-06			k__Bacteria;p__Tenericutes;c__Mollicutes;o__Mycoplasmatales;f__Mycoplasmataceae;g__Mycoplasma	2.14887	0.027972	0.147852	1	0.00873519	5.76707e-05		k__Bacteria;p__Proteobacteria;c__Deltaproteobacteria;o__Myxococcales;f__OM27;g__	1.00826	0.357642	0.69997	1	3.50634e-05	1.64575e-05
k__Bacteria;p__Proteobacteria;c__Betaproteobacteria;o__Nitrosomonadales;f__Nitrosomonadaceae;Other	3.32992	0.000999001	0.0158413	0.776224	1.60138e-05	1.79985e-06		k__Bacteria;p__Proteobacteria;c__Alphaproteobacteria;o__Rhizobiales;f__Bradyrhizobiaceae;Other	2.31306	0.002997	0.0323427	1	5.70339e-05	7.59047e-06		k__Bacteria;p__Actinobacteria;c__Actinobacteria;o__Actinomycetales;f__Micrococcaceae;g__Arthrobacter	-1.39899	0.118881	0.553118	1	2.253e-05	0.000134124		k__Bacteria;p__Actinobacteria;c__Actinobacteria;o__Actinomycetales;f__Geodermatophilaceae;g__Modestobacter	1.39026	0.220779	0.994406	1	3.58476e-06	0			k__Bacteria;p__Proteobacteria;c__Alphaproteobacteria;o__Rhizobiales;f__Bradyrhizobiaceae;Other	-2.06416	0.003996	0.0344988	1	9.88066e-06	5.70339e-05		k__Bacteria;p__Proteobacteria;c__Gammaproteobacteria;o__Legionellales;f__Legionellaceae;g__Legionella	-1.61767	0.0949051	0.300985	1	7.84648e-06	1.60138e-05
k__Bacteria;p__Actinobacteria;c__Actinobacteria;o__Actinomycetales;f__Dermabacteraceae;g__Brachybacterium	-1.46748	0.142857	0.555	1	1.56745e-05	5.94254e-05		k__Bacteria;p__Proteobacteria;c__Alphaproteobacteria;o__Rhizobiales;f__Phyllobacteriaceae;g__	0.287761	0.854146	1	1	5.69302e-05	4.34941e-05		k__Bacteria;p__Firmicutes;c__Bacilli;o__Lactobacillales;f__Aerococcaceae;g__Alloiococcus	-1.58637	0.118881	0.553118	1	2.22196e-05	6.87764e-05		k__Bacteria;p__Proteobacteria;c__Deltaproteobacteria;o__Myxococcales;f__;g__	1.07825	0.222777	0.994406	1	7.86339e-05	1.35018e-05			k__Bacteria;p__Proteobacteria;c__Alphaproteobacteria;o__Rhizobiales;f__Phyllobacteriaceae;g__	-1.16198	0.187812	0.527297	1	5.83195e-06	5.69302e-05		k__Bacteria;p__Proteobacteria;c__Alphaproteobacteria;o__Rhizobiales;f__Bartonellaceae;g__Bartonella	-0.0552143	0.96004	1	1	1.52186e-05	1.56745e-05
k__Bacteria;p__Planctomycetes;c__Planctomycetia;o__Gemmatales;f__Gemmataceae;g__	-1.25246	0.217782	0.699243	1	1.5618e-05	6.74026e-05		k__Bacteria;p__Actinobacteria;c__Actinobacteria;o__Actinomycetales;f__Microbacteriaceae;g__Cryocola	2.67838	0.002997	0.0323427	1	5.66719e-05	1.40559e-05		k__Bacteria;p__Bacteroidetes;c__Flavobacteriia;o__Flavobacteriales;f__[Weeksellaceae];g__Chryseobacterium	0.304133	0.964036	1	1	2.07061e-05	1.4514e-05		k__Bacteria;p__Actinobacteria;c__Actinobacteria;o__Actinomycetales;f__Pseudonocardiaceae;g__Pseudonocardia	1.23558	0.223776	0.994406	1	0.000110754	3.80519e-05			k__Bacteria;p__Actinobacteria;c__Actinobacteria;o__Actinomycetales;f__Microbacteriaceae;g__Cryocola	-3.41508	0.000999001	0.0115854	0.776224	1.20147e-06	5.66719e-05		k__Bacteria;p__Firmicutes;c__Bacilli;o__Lactobacillales;f__Aerococcaceae;g__Alloiococcus	3.10894	0.000999001	0.00913204	0.776224	0.000155602	1.5618e-05
k__Bacteria;p__Firmicutes;c__Bacilli;o__Bacillales;f__Bacillaceae;Other	-0.0871915	0.94006	1	1	1.5584e-05	1.63146e-05		k__Bacteria;p__Actinobacteria;c__Actinobacteria;o__Actinomycetales;f__Microbacteriaceae;g__Microbacterium	2.21985	0.027972	0.162196	1	5.5967e-05	2.00349e-05		k__Bacteria;p__Bacteroidetes;c__Flavobacteriia;o__Flavobacteriales;f__[Weeksellaceae];g__	1.01668	0.462537	1	1	2.03402e-05	1.13706e-06		k__Bacteria;p__Proteobacteria;c__Gammaproteobacteria;o__Xanthomonadales;f__Sinobacteraceae;g__Steroidobacter	1.0675	0.223776	0.994406	1	3.58859e-05	0			k__Bacteria;p__Actinobacteria;c__Actinobacteria;o__Actinomycetales;f__Microbacteriaceae;g__Microbacterium	-2.59038	0.003996	0.0344988	1	1.14163e-05	5.5967e-05		k__Bacteria;p__Proteobacteria;c__Alphaproteobacteria;o__Rhizobiales;f__Brucellaceae;g__Ochrobactrum	-0.975258	0.340659	0.685731	1	1.0399e-05	1.5584e-05
k__Bacteria;p__Firmicutes;c__Bacilli;o__Lactobacillales;f__Lactobacillaceae;Other	0.711281	0.511489	0.97028	1	1.48e-05	9.15201e-06		k__Bacteria;p__Bacteroidetes;c__[Saprospirae];o__[Saprospirales];f__Chitinophagaceae;g__	-0.662924	0.7003	1	1	5.37249e-05	8.72987e-05		k__Bacteria;p__Proteobacteria;c__Betaproteobacteria;o__Burkholderiales;f__Alcaligenaceae;g__	0.906132	0.596404	1	1	1.86229e-05	3.66902e-06		k__Bacteria;p__Planctomycetes;c__Planctomycetia;o__Gemmatales;f__Gemmataceae;g__Gemmata	-1.61145	0.224775	0.994406	1	0	2.23543e-06			k__Bacteria;p__Bacteroidetes;c__[Saprospirae];o__[Saprospirales];f__Chitinophagaceae;g__	1.42143	0.106893	0.36428	1	0.000372654	5.37249e-05		k__Bacteria;p__Firmicutes;c__Bacilli;o__Bacillales;f__Planococcaceae;g__Planomicrobium	-1.384	0.172827	0.433183	1	4.69544e-06	1.48e-05
k__Bacteria;p__Firmicutes;c__Clostridia;o__Clostridiales;f__Veillonellaceae;g__	-2.25237	0.013986	0.126362	1	1.45153e-05	8.08542e-05		k__Bacteria;p__Proteobacteria;c__Alphaproteobacteria;o__Rhizobiales;f__Bartonellaceae;g__Bartonella	-1.04656	0.383616	0.802924	1	5.243e-05	0.000156474		k__Bacteria;p__Firmicutes;c__Clostridia;o__Clostridiales;f__Lachnospiraceae;g__Anaerostipes	1.16233	0.274725	0.889423	1	1.85273e-05	6.88983e-06		k__Bacteria;p__Proteobacteria;c__Betaproteobacteria;o__Nitrosomonadales;Other;Other	-1.65008	0.224775	0.994406	1	0	1.87098e-06			k__Bacteria;p__Proteobacteria;c__Alphaproteobacteria;o__Rhizobiales;f__Bartonellaceae;g__Bartonella	0.498062	0.701299	1	1	7.49269e-05	5.243e-05		k__Bacteria;p__Proteobacteria;c__Deltaproteobacteria;o__Desulfovibrionales;f__Desulfovibrionaceae;g__	1.53373	0.0929071	0.297073	1	4.24799e-05	1.45153e-05
k__Bacteria;p__Firmicutes;c__Clostridia;o__Clostridiales;f__Gracilibacteraceae;g__Gracilibacter	1.60497	0.018981	0.155245	1	1.40219e-05	0		k__Bacteria;p__Firmicutes;c__Bacilli;o__Bacillales;f__[Exiguobacteraceae];g__Exiguobacterium	2.41889	0.011988	0.0862471	1	5.20744e-05	8.90607e-06		k__Bacteria;p__Proteobacteria;c__Gammaproteobacteria;o__Xanthomonadales;f__Xanthomonadaceae;g__Stenotrophomonas	-0.591096	0.622378	1	1	1.71245e-05	2.68833e-05		k__Bacteria;p__Bacteroidetes;c__Flavobacteriia;o__Flavobacteriales;f__Flavobacteriaceae;g__Capnocytophaga	1.45097	0.226773	0.994406	1	8.68945e-06	0			k__Bacteria;p__Firmicutes;c__Bacilli;o__Bacillales;f__[Exiguobacteraceae];g__Exiguobacterium	-2.06466	0.026973	0.145542	1	1.31358e-05	5.20744e-05		k__Bacteria;p__Bacteroidetes;c__Bacteroidia;o__Bacteroidales;f__RF16;g__	-1.00308	0.401598	0.712468	1	3.15956e-06	1.40219e-05
k__Bacteria;p__Proteobacteria;c__Deltaproteobacteria;o__Myxococcales;f__;g__	-1.49986	0.043956	0.266827	1	1.35018e-05	0.000131856		k__Bacteria;p__Verrucomicrobia;c__Opitutae;o__Opitutales;f__Opitutaceae;g__Opitutus	3.7822	0.000999001	0.013618	0.776224	5.11064e-05	4.65973e-06		k__Bacteria;p__Actinobacteria;c__Actinobacteria;o__Actinomycetales;f__Frankiaceae;g__	-0.987224	0.394605	1	1	1.69678e-05	3.63638e-05		k__Bacteria;p__Firmicutes;c__Clostridia;o__OPB54;f__;g__	1.21918	0.226773	0.994406	1	6.74185e-06	0			k__Bacteria;p__Verrucomicrobia;c__Opitutae;o__Opitutales;f__Opitutaceae;g__Opitutus	-4.01181	0.000999001	0.0115854	0.776224	0	5.11064e-05		k__Bacteria;p__Proteobacteria;c__Alphaproteobacteria;o__Sphingomonadales;f__Sphingomonadaceae;g__Sphingobium	3.15085	0.000999001	0.00913204	0.776224	0.000186841	1.35018e-05
k__Bacteria;p__Firmicutes;c__Bacilli;o__Bacillales;f__Paenibacillaceae;g__Cohnella	-2.49243	0.000999001	0.0158413	0.776224	1.28765e-05	0.000170394		k__Bacteria;p__Firmicutes;c__Clostridia;o__Clostridiales;f__Veillonellaceae;g__Sporomusa	-1.40927	0.161838	0.517483	1	5.01837e-05	0.000155624		k__Bacteria;p__Bacteroidetes;c__Bacteroidia;o__Bacteroidales;f__[Odoribacteraceae];g__Butyricimonas	2.16611	0.00999001	0.13618	1	1.68909e-05	0		k__Bacteria;p__Proteobacteria;c__Gammaproteobacteria;o__Legionellales;f__;g__	1.10551	0.226773	0.994406	1	1.67432e-05	0			k__Bacteria;p__Firmicutes;c__Clostridia;o__Clostridiales;f__Veillonellaceae;g__Sporomusa	-0.560257	0.512488	0.869235	1	2.93928e-05	5.01837e-05		k__Bacteria;p__Bacteroidetes;c__Sphingobacteriia;o__Sphingobacteriales;f__Sphingobacteriaceae;g__	2.46046	0.000999001	0.00913204	0.776224	7.09701e-05	1.28765e-05
k__Bacteria;p__Firmicutes;c__Clostridia;o__Clostridiales;f__[Tissierellaceae];g__Sedimentibacter	-0.506592	0.617383	1	1	1.25541e-05	1.68031e-05		k__Bacteria;p__Actinobacteria;c__Actinobacteria;o__Actinomycetales;f__Micrococcaceae;g__Micrococcus	1.52503	0.141858	0.505614	1	4.98591e-05	2.49161e-05		k__Bacteria;p__Actinobacteria;c__Actinobacteria;o__Actinomycetales;f__Nocardioidaceae;g__Friedmanniella	1.08799	0.215784	0.787157	1	1.6874e-05	1.15467e-06		k__Bacteria;p__Proteobacteria;c__Alphaproteobacteria;o__Rhizobiales;f__Hyphomicrobiaceae;g__Hyphomicrobium	1.11732	0.228771	0.994406	1	3.28136e-05	4.48132e-06			k__Bacteria;p__Actinobacteria;c__Actinobacteria;o__Actinomycetales;f__Micrococcaceae;g__Micrococcus	-0.346562	0.798202	1	1	3.96939e-05	4.98591e-05		k__Bacteria;p__Firmicutes;c__Clostridia;o__Clostridiales;f__Eubacteriaceae;g__Pseudoramibacter_Eubacterium	-0.170469	0.867133	1	1	1.09801e-05	1.25541e-05
k__Bacteria;p__Actinobacteria;c__Actinobacteria;o__Actinomycetales;f__Micrococcaceae;g__Micrococcus	-1.02139	0.345654	0.86917	1	1.25091e-05	2.49161e-05		k__Bacteria;p__Proteobacteria;c__Alphaproteobacteria;o__Rhodospirillales;f__Acetobacteraceae;g__Roseomonas	1.59641	0.0729271	0.325657	1	4.85943e-05	6.97688e-06		k__Bacteria;p__Firmicutes;c__Bacilli;o__Bacillales;f__Listeriaceae;g__Listeria	0.9224	0.752248	1	1	1.68206e-05	2.36181e-06		k__Bacteria;p__Proteobacteria;c__Gammaproteobacteria;o__Pasteurellales;f__Pasteurellaceae;g__	1.30908	0.228771	0.994406	1	2.99051e-05	0			k__Bacteria;p__Proteobacteria;c__Alphaproteobacteria;o__Rhodospirillales;f__Acetobacteraceae;g__Roseomonas	-1.24568	0.252747	0.623443	1	1.10433e-05	4.85943e-05		k__Bacteria;p__Verrucomicrobia;c__Opitutae;o__Opitutales;f__Opitutaceae;g__	2.8151	0.004995	0.031049	1	4.98591e-05	1.25091e-05
k__Bacteria;p__Acidobacteria;c__DA052;o__Ellin6513;f__;g__	-1.08255	0.311688	0.818182	1	1.24452e-05	2.60851e-05		k__Bacteria;p__Planctomycetes;c__Planctomycetia;o__Gemmatales;f__Gemmataceae;g__Gemmata	2.48691	0.004995	0.0451293	1	4.70166e-05	6.0833e-06		k__Bacteria;p__Proteobacteria;c__Gammaproteobacteria;o__Legionellales;f__;g__	1.16161	0.161838	0.665335	1	1.67432e-05	0		k__Bacteria;p__Proteobacteria;c__Gammaproteobacteria;o__Xanthomonadales;f__Xanthomonadaceae;g__Stenotrophomonas	1.3544	0.228771	0.994406	1	1.71245e-05	5.13761e-06			k__Bacteria;p__Planctomycetes;c__Planctomycetia;o__Gemmatales;f__Gemmataceae;g__Gemmata	-2.8282	0.000999001	0.0115854	0.776224	0	4.70166e-05		k__Bacteria;p__Acidobacteria;c__DA052;o__Ellin6513;f__;g__	2.0007	0.000999001	0.00913204	0.776224	0.000471843	1.24452e-05
k__Bacteria;p__Proteobacteria;c__Gammaproteobacteria;o__Enterobacteriales;f__Enterobacteriaceae;g__Serratia	1.93489	0.002997	0.0381749	1	1.18598e-05	0		k__Bacteria;p__Firmicutes;c__Clostridia;o__Clostridiales;f__Eubacteriaceae;g__Anaerofustis	0.271895	0.78022	1	1	4.66804e-05	4.17137e-05		k__Bacteria;p__Verrucomicrobia;c__[Pedosphaerae];o__[Pedosphaerales];f__;g__	-0.126928	0.929071	1	1	1.63448e-05	1.91289e-05		k__Bacteria;p__Actinobacteria;c__Actinobacteria;o__Actinomycetales;f__Thermomonosporaceae;g__Actinoallomurus	1.26255	0.22977	0.994406	1	6.53864e-06	0			k__Bacteria;p__Firmicutes;c__Clostridia;o__Clostridiales;f__Eubacteriaceae;g__Anaerofustis	-2.06508	0.01998	0.114996	1	1.5452e-05	4.66804e-05		k__Bacteria;p__Proteobacteria;c__Betaproteobacteria;o__Rhodocyclales;f__Rhodocyclaceae;g__Hydrogenophilus	-0.892165	0.434565	0.712468	1	4.69708e-06	1.18598e-05
k__Bacteria;p__Firmicutes;c__Clostridia;o__Clostridiales;f__[Mogibacteriaceae];g__Anaerovorax	-0.963099	0.380619	0.932938	1	1.17852e-05	2.42505e-05		k__Bacteria;p__Chloroflexi;c__Ktedonobacteria;o__Ktedonobacterales;f__Ktedonobacteraceae;g__	1.7588	0.000999001	0.013618	0.776224	4.63677e-05	1.51362e-06		k__Bacteria;p__Actinobacteria;c__Thermoleophilia;o__Solirubrobacterales;f__;g__	-1.73299	0.0949051	0.501641	1	1.61164e-05	5.04362e-05		k__Bacteria;p__Lentisphaerae;c__[Lentisphaeria];o__Victivallales;f__Victivallaceae;g__	1.37244	0.22977	0.994406	1	1.28288e-05	0			k__Bacteria;p__Chloroflexi;c__Ktedonobacteria;o__Ktedonobacterales;f__Ktedonobacteraceae;g__	-0.126227	0.922078	1	1	3.97177e-05	4.63677e-05		k__Bacteria;p__Firmicutes;c__Clostridia;o__Clostridiales;f__Gracilibacteraceae;g__	1.55984	0.125874	0.373298	1	2.52755e-05	1.17852e-05
k__Bacteria;p__Firmicutes;c__Bacilli;o__Gemellales;f__;g__	1.53271	0.122877	0.510564	1	1.16311e-05	4.4424e-06		k__Bacteria;p__Actinobacteria;c__Actinobacteria;o__Actinomycetales;f__Pseudonocardiaceae;g__Pseudonocardia	-1.07427	0.352647	0.802924	1	4.61739e-05	0.00011798		k__Archaea;p__Euryarchaeota;c__Thermoplasmata;o__E2;f__[Methanomassiliicoccaceae];g__	1.07916	0.468531	1	1	1.55467e-05	0		k__Bacteria;p__Proteobacteria;c__Betaproteobacteria;o__Burkholderiales;f__Comamonadaceae;g__Tepidimonas	-1.56999	0.231768	0.994406	1	0	2.55888e-06			k__Bacteria;p__Actinobacteria;c__Actinobacteria;o__Actinomycetales;f__Pseudonocardiaceae;g__Pseudonocardia	0.95619	0.392607	0.818854	1	0.000110754	4.61739e-05		k__Bacteria;p__Proteobacteria;c__Gammaproteobacteria;o__Pseudomonadales;f__Pseudomonadaceae;Other	1.215	0.202797	0.460741	1	1.82657e-05	1.16311e-05
k__Bacteria;p__Actinobacteria;c__Actinobacteria;o__Actinomycetales;f__Micrococcaceae;g__	-0.356666	0.742258	1	1	1.14903e-05	1.49122e-05		k__Bacteria;p__Proteobacteria;c__Gammaproteobacteria;o__Pseudomonadales;f__Pseudomonadaceae;Other	-1.6292	0.0789211	0.338794	1	4.48876e-05	0.00011153		k__Bacteria;p__Firmicutes;c__Clostridia;o__Clostridiales;f__Eubacteriaceae;g__Anaerofustis	-2.13161	0.026973	0.272182	1	1.5452e-05	4.17137e-05		k__Bacteria;p__Firmicutes;c__Clostridia;o__Clostridiales;f__Christensenellaceae;g__	1.21209	0.232767	0.994406	1	9.16917e-05	6.35107e-05			k__Bacteria;p__Proteobacteria;c__Gammaproteobacteria;o__Pseudomonadales;f__Pseudomonadaceae;Other	-0.36561	0.746254	1	1	3.6549e-05	4.48876e-05		k__Bacteria;p__Bacteroidetes;c__Bacteroidia;o__Bacteroidales;f__Prevotellaceae;g__Prevotella	1.66256	0.015984	0.0791056	1	8.98761e-05	1.14903e-05
k__Bacteria;p__Proteobacteria;c__Alphaproteobacteria;o__Rickettsiales;Other;Other	1.27649	0.0819181	0.413314	1	1.14708e-05	0		k__Bacteria;p__Bacteroidetes;c__Bacteroidia;o__Bacteroidales;f__[Paraprevotellaceae];g__Paraprevotella	-0.910799	0.363636	0.802924	1	4.43031e-05	9.09464e-05		k__Bacteria;p__Cyanobacteria;c__ML635J-21;o__;f__;g__	-0.115075	0.949051	1	1	1.5162e-05	1.67164e-05		k__Bacteria;p__Proteobacteria;c__Alphaproteobacteria;o__Rhizobiales;f__Bradyrhizobiaceae;g__Balneimonas	-1.55423	0.232767	0.994406	1	0	3.25358e-06			k__Bacteria;p__Bacteroidetes;c__Bacteroidia;o__Bacteroidales;f__[Paraprevotellaceae];g__Paraprevotella	0.508673	0.634366	1	1	6.41033e-05	4.43031e-05		k__Bacteria;p__Actinobacteria;c__Actinobacteria;o__Actinomycetales;f__Actinomycetaceae;g__	-0.80496	0.708292	1	1	2.47515e-06	1.14708e-05
k__Bacteria;p__Firmicutes;c__Clostridia;o__Clostridiales;f__[Tissierellaceae];g__Tissierella_Soehngenia	-1.83058	0.0749251	0.393287	1	1.13447e-05	4.79507e-05		k__Bacteria;p__Planctomycetes;c__Planctomycetia;o__Pirellulales;f__Pirellulaceae;g__A17	0.256982	0.828172	1	1	4.32387e-05	3.55388e-05		k__Bacteria;p__Actinobacteria;c__Actinobacteria;o__Actinomycetales;f__Nocardioidaceae;g__	-0.923282	0.350649	1	1	1.51155e-05	2.56811e-05		k__Bacteria;p__Actinobacteria;c__Actinobacteria;o__Actinomycetales;f__Nocardiaceae;g__Rhodococcus	-1.19235	0.233766	0.994406	1	1.46786e-05	3.00057e-05			k__Bacteria;p__Planctomycetes;c__Planctomycetia;o__Pirellulales;f__Pirellulaceae;g__A17	-2.84392	0.000999001	0.0115854	0.776224	0	4.32387e-05		k__Bacteria;p__Actinobacteria;c__Actinobacteria;o__Actinomycetales;f__Microbacteriaceae;g__Salinibacterium	1.26941	0.233766	0.521944	1	2.49329e-05	1.13447e-05
k__Bacteria;p__Proteobacteria;c__Gammaproteobacteria;o__Enterobacteriales;f__Enterobacteriaceae;g__Erwinia	-1.18591	0.0859141	0.419844	1	1.10983e-05	9.10925e-05		k__Bacteria;p__Firmicutes;c__Clostridia;o__Clostridiales;f__Peptococcaceae;g__Desulfotomaculum	0.0273211	0.974026	1	1	4.25638e-05	4.18845e-05		k__Bacteria;p__Proteobacteria;c__Alphaproteobacteria;o__Rhizobiales;f__Rhizobiaceae;g__Agrobacterium	-1.03774	0.383616	1	1	1.47047e-05	3.61626e-05		k__Bacteria;p__Proteobacteria;c__Gammaproteobacteria;o__Enterobacteriales;f__Enterobacteriaceae;g__Citrobacter	-1.42613	0.233766	0.994406	1	0	5.457e-06			k__Bacteria;p__Firmicutes;c__Clostridia;o__Clostridiales;f__Peptococcaceae;g__Desulfotomaculum	-0.296707	0.771229	1	1	3.51184e-05	4.25638e-05		k__Bacteria;p__Proteobacteria;c__Deltaproteobacteria;o__Desulfuromonadales;f__Geobacteraceae;g__Geobacter	2.40767	0.001998	0.0147852	1	0.00017117	1.10983e-05
k__Bacteria;p__Acidobacteria;c__Solibacteres;o__Solibacterales;f__Solibacteraceae;g__Candidatus Solibacter	-1.02081	0.434565	0.97028	1	1.05138e-05	4.71265e-05		k__Bacteria;p__Firmicutes;c__Clostridia;o__Clostridiales;f__Veillonellaceae;g__	-1.01719	0.320679	0.796063	1	4.24799e-05	8.08542e-05		k__Bacteria;p__Actinobacteria;c__Actinobacteria;o__Actinomycetales;f__Nocardiaceae;g__Rhodococcus	-0.975064	0.336663	1	1	1.46786e-05	2.6304e-05		k__Bacteria;p__Proteobacteria;c__Gammaproteobacteria;o__Enterobacteriales;f__Enterobacteriaceae;g__Yersinia	-1.49264	0.233766	0.994406	1	0	3.70403e-06			k__Bacteria;p__Firmicutes;c__Clostridia;o__Clostridiales;f__Veillonellaceae;g__	0.813106	0.43956	0.818854	1	7.4058e-05	4.24799e-05		k__Bacteria;p__Acidobacteria;c__Solibacteres;o__Solibacterales;f__Solibacteraceae;g__Candidatus Solibacter	2.37503	0.000999001	0.00913204	0.776224	0.000450406	1.05138e-05
k__Bacteria;p__Planctomycetes;c__Phycisphaerae;o__WD2101;f__;g__	-1.40895	0.22977	0.708992	1	1.04938e-05	7.20206e-05		k__Bacteria;p__Proteobacteria;c__Betaproteobacteria;o__Burkholderiales;f__Comamonadaceae;g__Delftia	1.53093	0.000999001	0.013618	0.776224	4.19814e-05	0		k__Bacteria;p__Firmicutes;c__Bacilli;o__Gemellales;f__;g__	1.7771	0.0739261	0.455877	1	1.45821e-05	4.4424e-06		k__Bacteria;p__Proteobacteria;c__Alphaproteobacteria;o__BD7-3;f__;g__	1.23269	0.235764	0.994406	1	9.54194e-06	0			k__Bacteria;p__Proteobacteria;c__Betaproteobacteria;o__Burkholderiales;f__Comamonadaceae;g__Delftia	-1.41827	0.000999001	0.0115854	0.776224	0	4.19814e-05		k__Bacteria;p__Firmicutes;c__Bacilli;o__Lactobacillales;f__Aerococcaceae;g__	1.37478	0.000999001	0.00913204	0.776224	0.00107236	1.04938e-05
k__Bacteria;p__Firmicutes;c__Bacilli;o__Lactobacillales;f__Carnobacteriaceae;g__Trichococcus	-0.314262	0.755245	1	1	1.04655e-05	1.22304e-05		k__Bacteria;p__Bacteroidetes;c__Flavobacteriia;o__Flavobacteriales;f__[Weeksellaceae];g__	1.656	0.003996	0.0398063	1	4.17072e-05	1.13706e-06		k__Bacteria;p__Actinobacteria;c__Acidimicrobiia;o__Acidimicrobiales;f__;g__	-1.23246	0.238761	0.827068	1	1.44991e-05	3.4791e-05		k__Bacteria;p__Proteobacteria;c__Betaproteobacteria;o__;f__;g__	1.35568	0.235764	0.994406	1	1.15586e-05	0			k__Bacteria;p__Bacteroidetes;c__Flavobacteriia;o__Flavobacteriales;f__[Weeksellaceae];g__	-0.610056	0.513487	0.869235	1	2.03402e-05	4.17072e-05		k__Bacteria;p__Firmicutes;c__Bacilli;o__Bacillales;f__Planococcaceae;Other	-1.21922	0.247752	0.545336	1	3.41144e-06	1.04655e-05
k__Bacteria;p__Bacteroidetes;c__Bacteroidia;o__Bacteroidales;f__Rikenellaceae;Other	2.34443	0.017982	0.148639	1	9.95994e-06	1.85308e-06		k__Bacteria;p__Tenericutes;c__Mollicutes;o__Mycoplasmatales;f__Mycoplasmataceae;g__	2.11019	0.00599401	0.0523297	1	4.07352e-05	1.87892e-06		k__Bacteria;p__Firmicutes;Other;Other;Other;Other	0.658896	0.516484	1	1	1.43871e-05	1.07876e-05		k__Bacteria;p__Actinobacteria;c__Actinobacteria;o__Actinomycetales;f__Streptosporangiaceae;g__Nonomuraea	-1.29006	0.236763	0.994406	1	0	7.64985e-06			k__Bacteria;p__Tenericutes;c__Mollicutes;o__Mycoplasmatales;f__Mycoplasmataceae;g__	1.62912	0.016983	0.103904	1	0.00141203	4.07352e-05		k__Bacteria;p__Bacteroidetes;c__Bacteroidia;o__Bacteroidales;Other;Other	-1.12524	0.265734	0.56724	1	4.90643e-06	9.95994e-06
k__Bacteria;p__Actinobacteria;c__Actinobacteria;o__Actinomycetales;f__Pseudonocardiaceae;g__	-1.73564	0.024975	0.183072	1	9.87405e-06	0.000190414		k__Bacteria;p__Proteobacteria;c__Alphaproteobacteria;o__Rhizobiales;f__Beijerinckiaceae;g__	2.67205	0.000999001	0.013618	0.776224	4.0353e-05	2.97389e-06		k__Bacteria;p__Chloroflexi;c__Thermomicrobia;o__JG30-KF-CM45;f__;g__	-1.80433	0.0689311	0.444451	1	1.36978e-05	6.31352e-05		k__Bacteria;p__Proteobacteria;c__Alphaproteobacteria;o__Rhizobiales;f__Phyllobacteriaceae;g__Mesorhizobium	-1.2255	0.238761	0.997406	1	1.21432e-06	4.88282e-06			k__Bacteria;p__Proteobacteria;c__Alphaproteobacteria;o__Rhizobiales;f__Beijerinckiaceae;g__	-2.69836	0.000999001	0.0115854	0.776224	0	4.0353e-05		k__Bacteria;p__Firmicutes;c__Bacilli;o__Lactobacillales;f__Carnobacteriaceae;g__Desemzia	-0.637523	0.561439	0.829349	1	5.79324e-06	9.87405e-06
k__Bacteria;p__Firmicutes;c__Bacilli;o__Bacillales;f__Paenibacillaceae;g__Brevibacillus	-1.57304	0.105894	0.464857	1	9.7124e-06	3.86866e-05		k__Bacteria;p__Firmicutes;c__Clostridia;o__Clostridiales;f__[Tissierellaceae];g__Anaerococcus	-0.00969564	0.998002	1	1	4.00669e-05	4.03162e-05		k__Bacteria;p__Actinobacteria;c__Actinobacteria;o__Actinomycetales;f__Dietziaceae;g__Dietzia	0.247131	0.624376	1	1	1.36643e-05	9.86869e-06		k__Bacteria;p__Actinobacteria;c__Actinobacteria;o__Actinomycetales;f__Nocardioidaceae;g__Friedmanniella	1.11332	0.240759	0.999182	1	1.6874e-05	0			k__Bacteria;p__Firmicutes;c__Clostridia;o__Clostridiales;f__[Tissierellaceae];g__Anaerococcus	-1.70326	0.011988	0.080299	1	4.48358e-06	4.00669e-05		k__Bacteria;p__Actinobacteria;c__Actinobacteria;o__Actinomycetales;f__Dietziaceae;g__Dietzia	-0.625223	0.607393	0.890245	1	5.82596e-06	9.7124e-06
k__Bacteria;p__Actinobacteria;c__Actinobacteria;o__Actinomycetales;f__Cellulomonadaceae;g__Cellulomonas	-0.764341	0.474525	0.97028	1	9.65422e-06	1.63479e-05		k__Bacteria;p__Proteobacteria;c__Deltaproteobacteria;o__Desulfovibrionales;f__Desulfovibrionaceae;g__	1.01465	0.346653	0.802924	1	3.98925e-05	2.54097e-05		k__Bacteria;p__Firmicutes;c__Bacilli;o__Bacillales;f__[Exiguobacteraceae];g__Exiguobacterium	0.533427	0.596404	1	1	1.31358e-05	8.90607e-06		k__Bacteria;p__Firmicutes;c__Bacilli;o__Bacillales;f__Bacillaceae;g__Virgibacillus	1.41323	0.241758	0.999182	1	3.43493e-05	0			k__Bacteria;p__Proteobacteria;c__Deltaproteobacteria;o__Desulfovibrionales;f__Desulfovibrionaceae;g__	-0.993455	0.307692	0.724476	1	2.75139e-05	3.98925e-05		k__Bacteria;p__Proteobacteria;c__Gammaproteobacteria;o__Pasteurellales;f__Pasteurellaceae;g__Haemophilus	2.13123	0.001998	0.0147852	1	8.97944e-05	9.65422e-06
k__Bacteria;p__Actinobacteria;c__Actinobacteria;o__Actinomycetales;f__Micromonosporaceae;g__	-1.24305	0.155844	0.567793	1	9.20689e-06	8.0863e-05		k__Bacteria;p__Actinobacteria;c__Actinobacteria;o__Actinomycetales;f__Intrasporangiaceae;g__	1.55746	0.032967	0.179129	1	3.95495e-05	4.4951e-06		k__Bacteria;p__Planctomycetes;c__Phycisphaerae;o__WD2101;f__;g__	-1.29922	0.27972	0.901837	1	1.31123e-05	7.20206e-05		k__Bacteria;p__Bacteroidetes;c__[Saprospirae];o__[Saprospirales];f__Chitinophagaceae;g__Sediminibacterium	1.37543	0.244755	1	1	1.00546e-05	0			k__Bacteria;p__Actinobacteria;c__Actinobacteria;o__Actinomycetales;f__Intrasporangiaceae;g__	-1.64311	0.000999001	0.0115854	0.776224	0	3.95495e-05		k__Bacteria;p__Proteobacteria;c__Gammaproteobacteria;o__Enterobacteriales;f__Enterobacteriaceae;g__Proteus	0.22656	0.826174	1	1	1.06299e-05	9.20689e-06
k__Bacteria;p__Planctomycetes;c__Planctomycetia;o__Planctomycetales;f__Planctomycetaceae;g__Planctomyces	-1.63594	0.037962	0.245804	1	9.0817e-06	0.000169827		k__Bacteria;p__Verrucomicrobia;c__[Pedosphaerae];o__[Pedosphaerales];f__Ellin515;g__	3.24395	0.000999001	0.013618	0.776224	3.89646e-05	7.443e-06		k__Bacteria;p__Firmicutes;c__Clostridia;o__Clostridiales;f__[Tissierellaceae];g__Sedimentibacter	-0.453977	0.664336	1	1	1.304e-05	1.68031e-05		k__Bacteria;p__Verrucomicrobia;c__[Spartobacteria];o__[Chthoniobacterales];f__[Chthoniobacteraceae];g__Candidatus Xiphinematobacter	-1.65574	0.245754	1	1	0	3.06419e-06			k__Bacteria;p__Verrucomicrobia;c__[Pedosphaerae];o__[Pedosphaerales];f__Ellin515;g__	-2.18844	0.018981	0.110889	1	9.45773e-06	3.89646e-05		k__Bacteria;p__Actinobacteria;c__Actinobacteria;o__Actinomycetales;f__Cellulomonadaceae;g__Cellulomonas	3.0432	0.001998	0.0147852	1	9.54782e-05	9.0817e-06
k__Bacteria;p__TM7;c__TM7-1;o__;f__;g__	-1.65446	0.0899101	0.433352	1	9.07161e-06	3.80331e-05		k__Bacteria;p__Proteobacteria;c__Epsilonproteobacteria;o__Campylobacterales;f__Campylobacteraceae;g__Campylobacter	1.21442	0.227772	0.632068	1	3.83877e-05	7.80249e-06		k__Bacteria;p__Proteobacteria;c__Betaproteobacteria;o__Burkholderiales;f__Comamonadaceae;Other	-2.98493	0.001998	0.0443556	1	1.29957e-05	0.000123863		k__Bacteria;p__Proteobacteria;c__Betaproteobacteria;o__Burkholderiales;f__Comamonadaceae;g__	1.20419	0.251748	1	1	0.000305201	0.000130971			k__Bacteria;p__Proteobacteria;c__Epsilonproteobacteria;o__Campylobacterales;f__Campylobacteraceae;g__Campylobacter	-1.5253	0.016983	0.103904	1	0	3.83877e-05		k__Bacteria;p__Proteobacteria;c__Gammaproteobacteria;o__Pseudomonadales;f__Moraxellaceae;g__Moraxella	1.47331	0.130869	0.379423	1	3.18462e-05	9.07161e-06
k__Bacteria;p__Bacteroidetes;c__Cytophagia;o__Cytophagales;f__[Amoebophilaceae];g__Candidatus Amoebophilus	-1.41694	0.238761	0.712025	1	8.92315e-06	5.13738e-05		k__Bacteria;p__Armatimonadetes;c__Chthonomonadetes;o__Chthonomonadales;f__Chthonomonadaceae;g__	1.22191	0.337662	0.802924	1	3.69916e-05	0		k__Bacteria;p__Proteobacteria;c__Betaproteobacteria;o__Thiobacterales;f__;g__	1.88391	0.0579421	0.405285	1	1.28432e-05	3.43244e-06		k__Bacteria;p__Actinobacteria;c__Actinobacteria;o__Actinomycetales;f__Dermabacteraceae;g__Brachybacterium	-1.21397	0.254745	1	1	6.99456e-06	1.56745e-05			k__Bacteria;p__Armatimonadetes;c__Chthonomonadetes;o__Chthonomonadales;f__Chthonomonadaceae;g__	-1.13198	0.420579	0.818854	1	0	3.69916e-05		k__Bacteria;p__Firmicutes;c__Clostridia;o__Clostridiales;f__Peptostreptococcaceae;Other	0.887476	0.397602	0.712468	1	1.51468e-05	8.92315e-06
k__Bacteria;p__Verrucomicrobia;c__[Spartobacteria];o__[Chthoniobacterales];f__[Chthoniobacteraceae];g__	-1.54074	0.0839161	0.417967	1	8.5111e-06	0.000223407		k__Bacteria;p__Verrucomicrobia;c__[Spartobacteria];o__[Chthoniobacterales];f__[Chthoniobacteraceae];g__heteroC45_4W	0.244895	0.815185	1	1	3.67546e-05	3.04146e-05		k__Bacteria;p__Lentisphaerae;c__[Lentisphaeria];o__Victivallales;f__Victivallaceae;g__	1.44207	0.170829	0.687742	1	1.28288e-05	0		k__Bacteria;p__Actinobacteria;c__Actinobacteria;o__Actinomycetales;f__Micrococcaceae;Other	-1.71463	0.255744	1	1	0	2.98247e-06			k__Bacteria;p__Verrucomicrobia;c__[Spartobacteria];o__[Chthoniobacterales];f__[Chthoniobacteraceae];g__heteroC45_4W	-1.50595	0.0589411	0.254429	1	3.39607e-06	3.67546e-05		k__Bacteria;p__Verrucomicrobia;c__[Spartobacteria];o__[Chthoniobacterales];f__[Chthoniobacteraceae];g__	1.28445	0.02997	0.129371	1	0.000273527	8.5111e-06
k__Bacteria;p__Proteobacteria;c__Betaproteobacteria;o__Burkholderiales;f__Oxalobacteraceae;Other	-0.00678829	0.998002	1	1	8.41841e-06	8.47002e-06		k__Bacteria;p__Proteobacteria;c__Alphaproteobacteria;o__Rhizobiales;f__Brucellaceae;g__Ochrobactrum	-0.13984	0.881119	1	1	3.55301e-05	3.78144e-05		k__Bacteria;p__Proteobacteria;c__Gammaproteobacteria;o__Enterobacteriales;f__Enterobacteriaceae;g__Erwinia	-1.12804	0.198801	0.753505	1	1.28125e-05	9.10925e-05		k__Bacteria;p__Proteobacteria;c__Alphaproteobacteria;o__Rhizobiales;Other;Other	1.15418	0.255744	1	1	1.02277e-05	4.81413e-06			k__Bacteria;p__Proteobacteria;c__Alphaproteobacteria;o__Rhizobiales;f__Brucellaceae;g__Ochrobactrum	-0.314624	0.755245	1	1	3.06052e-05	3.55301e-05		k__Bacteria;p__Proteobacteria;c__Alphaproteobacteria;o__Rickettsiales;f__mitochondria;g__	0.960508	0.343656	0.686429	1	1.42403e-05	8.41841e-06
k__Bacteria;p__Proteobacteria;c__Alphaproteobacteria;o__Rhizobiales;f__Phyllobacteriaceae;g__	-1.73217	0.113886	0.483549	1	8.34519e-06	4.34941e-05		k__Bacteria;p__Actinobacteria;c__Actinobacteria;o__Actinomycetales;f__Streptomycetaceae;g__	-0.973543	0.428571	0.811934	1	3.50634e-05	8.38784e-05		k__Bacteria;p__Proteobacteria;c__Alphaproteobacteria;Other;Other;Other	2.11586	0.021978	0.227692	1	1.2385e-05	2.06773e-06		k__Bacteria;p__Actinobacteria;c__Actinobacteria;o__Actinomycetales;f__Streptosporangiaceae;g__	-1.24495	0.25974	1	1	1.38821e-06	7.98799e-06			k__Bacteria;p__Actinobacteria;c__Actinobacteria;o__Actinomycetales;f__Streptomycetaceae;g__	-1.68492	0.0709291	0.281183	1	9.20397e-06	3.50634e-05		k__Bacteria;p__Proteobacteria;c__Deltaproteobacteria;o__Desulfovibrionales;f__Desulfovibrionaceae;g__Desulfovibrio	1.13731	0.251748	0.552566	1	5.69302e-05	8.34519e-06
k__Bacteria;p__Actinobacteria;c__Thermoleophilia;o__Solirubrobacterales;f__;g__	-2.33544	0.00599401	0.0674977	1	8.3443e-06	5.04362e-05		k__Bacteria;p__Actinobacteria;c__Thermoleophilia;o__Solirubrobacterales;f__Patulibacteraceae;g__Patulibacter	1.38812	0.0659341	0.306771	1	3.4933e-05	4.0566e-06		k__Bacteria;p__Proteobacteria;c__Betaproteobacteria;o__Burkholderiales;f__Comamonadaceae;g__Comamonas	1.33908	0.0849151	0.474669	1	1.23557e-05	5.16934e-07		k__Bacteria;p__Bacteroidetes;c__Flavobacteriia;o__Flavobacteriales;f__Flavobacteriaceae;g__	1.10435	0.260739	1	1	3.90364e-05	0			k__Bacteria;p__Actinobacteria;c__Thermoleophilia;o__Solirubrobacterales;f__Patulibacteraceae;g__Patulibacter	-1.46103	0.003996	0.0344988	1	0	3.4933e-05		k__Bacteria;p__Actinobacteria;c__Coriobacteriia;o__Coriobacteriales;f__Coriobacteriaceae;Other	2.5951	0.000999001	0.00913204	0.776224	8.74674e-05	8.3443e-06
k__Bacteria;p__Bacteroidetes;c__Bacteroidia;o__Bacteroidales;f__RF16;g__	1.25341	0.214785	0.698277	1	8.31423e-06	0		k__Bacteria;p__WPS-2;c__;o__;f__;g__	3.46294	0.000999001	0.013618	0.776224	3.47475e-05	2.24887e-06		k__Bacteria;p__Proteobacteria;c__Alphaproteobacteria;o__Rhizobiales;f__Phyllobacteriaceae;Other	-1.38849	0.188811	0.733531	1	1.22085e-05	3.70402e-05		k__Bacteria;p__Chloroflexi;c__Thermomicrobia;o__JG30-KF-CM45;f__;g__	1.44619	0.260739	1	1	1.36978e-05	1.3211e-06			k__Bacteria;p__WPS-2;c__;o__;f__;g__	-3.48698	0.000999001	0.0115854	0.776224	0	3.47475e-05		k__Bacteria;p__Acidobacteria;c__Acidobacteria-6;o__CCU21;f__;g__	-1.02669	0.436563	0.712468	1	0	8.31423e-06
k__Bacteria;p__Actinobacteria;c__Actinobacteria;o__Actinomycetales;f__Microbacteriaceae;Other	-1.97808	0.038961	0.248137	1	8.17773e-06	3.28838e-05		k__Bacteria;p__Proteobacteria;c__Betaproteobacteria;o__Burkholderiales;f__Oxalobacteraceae;g__Janthinobacterium	-0.426739	0.928072	1	1	3.38248e-05	6.29233e-05		k__Bacteria;p__Proteobacteria;c__Gammaproteobacteria;o__Xanthomonadales;f__Xanthomonadaceae;g__Pseudoxanthomonas	-2.91674	0.000999001	0.0277223	0.776224	1.21391e-05	0.00040423		k__Bacteria;p__Proteobacteria;c__Alphaproteobacteria;o__Sphingomonadales;f__Sphingomonadaceae;g__Sphingobium	1.02705	0.261738	1	1	2.93566e-05	0			k__Bacteria;p__Proteobacteria;c__Betaproteobacteria;o__Burkholderiales;f__Oxalobacteraceae;g__Janthinobacterium	-1.90351	0.010989	0.0762363	1	1.36915e-06	3.38248e-05		k__Bacteria;p__Actinobacteria;c__Actinobacteria;o__Actinomycetales;f__Microbacteriaceae;Other	2.65736	0.000999001	0.00913204	0.776224	0.000103688	8.17773e-06
k__Bacteria;p__Actinobacteria;c__Actinobacteria;o__Actinomycetales;f__Microbacteriaceae;g__Cryocola	-1.11338	0.253746	0.715235	1	8.12236e-06	1.40559e-05		k__Bacteria;p__Proteobacteria;c__Betaproteobacteria;o__Rhodocyclales;f__Rhodocyclaceae;Other	2.97966	0.000999001	0.013618	0.776224	3.3477e-05	0		k__Bacteria;p__Proteobacteria;c__Betaproteobacteria;o__Burkholderiales;f__Burkholderiaceae;g__	0.96828	0.585415	1	1	1.20919e-05	1.21655e-06		k__Bacteria;p__Actinobacteria;c__Thermoleophilia;o__Solirubrobacterales;f__Conexibacteraceae;g__	-1.06126	0.268731	1	1	1.13202e-06	3.36209e-06			k__Bacteria;p__Proteobacteria;c__Betaproteobacteria;o__Rhodocyclales;f__Rhodocyclaceae;Other	-2.76038	0.000999001	0.0115854	0.776224	0	3.3477e-05		k__Bacteria;p__Actinobacteria;c__Actinobacteria;o__Actinomycetales;f__Microbacteriaceae;g__Cryocola	3.01459	0.000999001	0.00913204	0.776224	5.66719e-05	8.12236e-06
k__Bacteria;p__Proteobacteria;c__Deltaproteobacteria;o__Myxococcales;f__Myxococcaceae;g__	-0.106719	0.917083	1	1	8.06466e-06	8.88782e-06		k__Bacteria;p__Proteobacteria;c__Alphaproteobacteria;o__Rhodospirillales;f__Acetobacteraceae;g__Acidocella	2.23867	0.003996	0.0398063	1	3.30762e-05	6.4738e-07		k__Bacteria;p__TM6;c__SJA-4;o__;f__;g__	-0.0268614	0.986014	1	1	1.18485e-05	1.2112e-05		k__Bacteria;p__Actinobacteria;c__Thermoleophilia;o__Gaiellales;f__Gaiellaceae;g__	1.02705	0.26973	1	1	6.90742e-06	0			k__Bacteria;p__Proteobacteria;c__Alphaproteobacteria;o__Rhodospirillales;f__Acetobacteraceae;g__Acidocella	-1.40124	0.188811	0.527297	1	7.88144e-06	3.30762e-05		k__Bacteria;p__Proteobacteria;c__Gammaproteobacteria;o__Enterobacteriales;f__Enterobacteriaceae;g__Citrobacter	0.845891	0.400599	0.712468	1	1.53354e-05	8.06466e-06
k__Bacteria;p__Actinobacteria;c__Actinobacteria;o__Actinomycetales;f__Streptosporangiaceae;g__	-0.639903	0.885115	1	1	7.98799e-06	2.03365e-05		k__Bacteria;p__Planctomycetes;c__Phycisphaerae;o__Phycisphaerales;f__;g__	-0.456954	0.865135	1	1	3.20112e-05	5.74958e-05		k__Bacteria;p__Firmicutes;c__Bacilli;o__Bacillales;f__Planococcaceae;g__	-2.22197	0.031968	0.302917	1	1.16604e-05	4.16441e-05		k__Bacteria;p__Proteobacteria;c__Betaproteobacteria;o__Methylophilales;f__Methylophilaceae;g__	1.25056	0.270729	1	1	3.0576e-05	2.20544e-06			k__Bacteria;p__Planctomycetes;c__Phycisphaerae;o__Phycisphaerales;f__;g__	-1.62511	0.00799201	0.0580354	1	1.36143e-06	3.20112e-05		k__Bacteria;p__Verrucomicrobia;c__Verrucomicrobiae;o__Verrucomicrobiales;f__Verrucomicrobiaceae;g__Prosthecobacter	-0.951434	0.428571	0.712468	1	2.1873e-06	7.98799e-06
k__Bacteria;p__Actinobacteria;c__Actinobacteria;o__Actinomycetales;f__Streptosporangiaceae;g__Nonomuraea	-0.365547	0.659341	1	1	7.64985e-06	1.09219e-05		k__Bacteria;p__TM7;c__TM7-1;o__;f__;g__	-0.261403	0.805195	1	1	3.18462e-05	3.80331e-05		k__Bacteria;p__Proteobacteria;c__Betaproteobacteria;o__;f__;g__	0.385005	0.668332	1	1	1.15586e-05	7.36462e-06		k__Bacteria;p__Proteobacteria;c__Alphaproteobacteria;o__Rhizobiales;f__Phyllobacteriaceae;Other	1.2085	0.272727	1	1	1.22085e-05	3.21389e-06			k__Bacteria;p__TM7;c__TM7-1;o__;f__;g__	-1.81938	0.017982	0.105849	1	4.08428e-06	3.18462e-05		k__Bacteria;p__Firmicutes;c__Bacilli;o__Bacillales;f__Bacillaceae;Other	-1.14029	0.321678	0.656021	1	0	7.64985e-06
k__Bacteria;p__Firmicutes;c__Clostridia;o__Clostridiales;f__Veillonellaceae;g__Pelosinus	-0.623837	0.827173	1	1	7.56969e-06	1.61042e-05		k__Bacteria;p__Proteobacteria;c__Alphaproteobacteria;o__Rhizobiales;f__Hyphomicrobiaceae;g__	0.835105	0.455544	0.83678	1	3.18268e-05	1.90262e-05		k__Bacteria;p__Proteobacteria;c__Betaproteobacteria;o__Neisseriales;f__Neisseriaceae;g__	0.450168	0.682318	1	1	1.14735e-05	7.68509e-06		k__Bacteria;p__Firmicutes;c__Clostridia;o__Clostridiales;f__Lachnospiraceae;g__Dorea	1.174	0.287712	1	1	0.00113083	0.000763133			k__Bacteria;p__Proteobacteria;c__Alphaproteobacteria;o__Rhizobiales;f__Hyphomicrobiaceae;g__	-3.78681	0.000999001	0.0115854	0.776224	0	3.18268e-05		k__Bacteria;p__Firmicutes;c__Bacilli;o__Gemellales;f__Gemellaceae;g__Gemella	-1.74078	0.0879121	0.284615	1	5.44107e-07	7.56969e-06
k__Bacteria;p__Proteobacteria;c__Gammaproteobacteria;o__Pasteurellales;f__Pasteurellaceae;g__Haemophilus	-1.76711	0.047952	0.284418	1	7.5302e-06	5.96596e-05		k__Bacteria;p__Firmicutes;c__Bacilli;o__Lactobacillales;f__Aerococcaceae;g__	5.51778	0.000999001	0.013618	0.776224	3.18245e-05	0		k__Bacteria;p__Actinobacteria;c__Actinobacteria;o__Actinomycetales;f__Microbacteriaceae;g__Microbacterium	-0.746691	0.483516	1	1	1.14163e-05	2.00349e-05		k__Bacteria;p__Bacteroidetes;c__Bacteroidia;o__Bacteroidales;f__[Paraprevotellaceae];g__[Prevotella]	1.3801	0.28971	1	1	4.27338e-05	1.17334e-06			k__Bacteria;p__Firmicutes;c__Bacilli;o__Lactobacillales;f__Aerococcaceae;g__	-5.11171	0.000999001	0.0115854	0.776224	0	3.18245e-05		k__Bacteria;p__Proteobacteria;c__Betaproteobacteria;o__Burkholderiales;f__Comamonadaceae;g__Delftia	2.17178	0.000999001	0.00913204	0.776224	5.98828e-05	7.5302e-06
k__Bacteria;p__Firmicutes;c__Clostridia;o__Clostridiales;f__[Tissierellaceae];g__Anaerococcus	-2.1424	0.020979	0.159811	1	7.50631e-06	4.03162e-05		k__Bacteria;p__Proteobacteria;c__Betaproteobacteria;o__Thiobacterales;f__;g__	4.35259	0.000999001	0.013618	0.776224	3.12924e-05	3.43244e-06		k__Bacteria;p__Firmicutes;c__Bacilli;o__Bacillales;f__Planococcaceae;g__Lysinibacillus	-1.89549	0.0529471	0.399201	1	1.141e-05	4.37698e-05		k__Bacteria;p__Firmicutes;c__Clostridia;o__MBA08;f__;g__	1.02705	0.290709	1	1	1.0947e-06	0			k__Bacteria;p__Proteobacteria;c__Betaproteobacteria;o__Thiobacterales;f__;g__	-2.15874	0.033966	0.165985	1	1.28432e-05	3.12924e-05		k__Bacteria;p__Actinobacteria;c__Actinobacteria;o__Actinomycetales;f__Microbacteriaceae;g__Agromyces	1.59084	0.030969	0.132214	1	4.00669e-05	7.50631e-06
k__Bacteria;p__Proteobacteria;c__Betaproteobacteria;o__Burkholderiales;f__Comamonadaceae;g__Variovorax	-2.69713	0.00599401	0.0674977	1	7.40595e-06	4.54742e-05		k__Bacteria;p__Spirochaetes;c__Spirochaetes;o__Spirochaetales;f__Spirochaetaceae;g__Treponema	-1.45826	0.0769231	0.333906	1	3.11672e-05	0.00241841		k__Bacteria;p__Proteobacteria;c__Alphaproteobacteria;o__Rhodospirillales;f__Acetobacteraceae;g__Roseomonas	0.355201	0.828172	1	1	1.10433e-05	6.97688e-06		k__Bacteria;p__Proteobacteria;c__Alphaproteobacteria;o__Caulobacterales;f__Caulobacteraceae;g__Mycoplana	1.02705	0.290709	1	1	3.45371e-06	0			k__Bacteria;p__Spirochaetes;c__Spirochaetes;o__Spirochaetales;f__Spirochaetaceae;g__Treponema	1.75359	0.032967	0.165985	1	0.00121454	3.11672e-05		k__Bacteria;p__Firmicutes;c__Clostridia;o__Clostridiales;f__Eubacteriaceae;g__Anaerofustis	1.78489	0.0629371	0.227452	1	2.00007e-05	7.40595e-06
k__Bacteria;p__Bacteroidetes;c__Flavobacteriia;o__Flavobacteriales;f__[Weeksellaceae];g__Cloacibacterium	0.00545582	0.999001	1	1	7.29107e-06	7.2644e-06		k__Bacteria;p__Chloroflexi;c__Ktedonobacteria;o__Thermogemmatisporales;f__Thermogemmatisporaceae;g__	2.85694	0.00599401	0.0523297	1	3.08252e-05	6.88055e-06		k__Bacteria;p__Firmicutes;c__Bacilli;o__Bacillales;f__Bacillaceae;Other	-0.635183	0.534466	1	1	1.08996e-05	1.63146e-05		k__Bacteria;p__Actinobacteria;c__Actinobacteria;o__Actinomycetales;f__Nocardioidaceae;g__Nocardioides	1.03277	0.301698	1	1	5.21116e-06	1.74914e-06			k__Bacteria;p__Chloroflexi;c__Ktedonobacteria;o__Thermogemmatisporales;f__Thermogemmatisporaceae;g__	-3.6479	0.000999001	0.0115854	0.776224	1.13202e-06	3.08252e-05		k__Bacteria;p__Bacteroidetes;c__Bacteroidia;o__Bacteroidales;f__;g__	4.14517	0.000999001	0.00913204	0.776224	0.000980423	7.29107e-06
k__Bacteria;p__Firmicutes;c__Bacilli;Other;Other;Other	0.203831	0.824176	1	1	7.28082e-06	6.52091e-06		k__Bacteria;p__Actinobacteria;c__Rubrobacteria;o__Rubrobacterales;f__Rubrobacteraceae;g__Rubrobacter	2.60504	0.001998	0.024257	1	3.06967e-05	1.42133e-06		k__Bacteria;p__Firmicutes;c__Clostridia;o__Clostridiales;f__Veillonellaceae;g__Veillonella	0.199126	0.826174	1	1	1.05696e-05	8.46961e-06		k__Bacteria;p__TM7;c__TM7-3;o__CW040;f__;g__	1.02705	0.302697	1	1	8.47508e-06	0			k__Bacteria;p__Actinobacteria;c__Rubrobacteria;o__Rubrobacterales;f__Rubrobacteraceae;g__Rubrobacter	-2.56119	0.000999001	0.0115854	0.776224	0	3.06967e-05		k__Bacteria;p__Proteobacteria;c__Gammaproteobacteria;o__Xanthomonadales;f__Xanthomonadaceae;Other	-1.53663	0.131868	0.380898	1	1.47126e-06	7.28082e-06
k__Bacteria;p__Actinobacteria;c__Coriobacteriia;o__Coriobacteriales;f__Coriobacteriaceae;g__Eggerthella	1.41417	0.175824	0.612625	1	7.26188e-06	2.59783e-06		k__Bacteria;p__Firmicutes;c__Bacilli;o__Lactobacillales;f__Leuconostocaceae;g__Leuconostoc	-0.842291	0.664336	0.992671	1	3.03114e-05	8.9998e-05		k__Bacteria;p__Proteobacteria;c__Deltaproteobacteria;o__Syntrophobacterales;f__Syntrophobacteraceae;g__	0.0990405	0.933067	1	1	1.03644e-05	9.14851e-06		k__Bacteria;p__Actinobacteria;c__Actinobacteria;o__Actinomycetales;f__Micrococcaceae;g__Micrococcus	1.13062	0.303696	1	1	3.96939e-05	1.25091e-05			k__Bacteria;p__Firmicutes;c__Bacilli;o__Lactobacillales;f__Leuconostocaceae;g__Leuconostoc	-1.39489	0.0839161	0.306116	1	4.67181e-06	3.03114e-05		k__Bacteria;p__Actinobacteria;c__Actinobacteria;o__Actinomycetales;f__Nocardiaceae;g__Rhodococcus	-1.33651	0.198801	0.457007	1	2.09104e-06	7.26188e-06
k__Bacteria;p__Actinobacteria;c__Actinobacteria;o__Actinomycetales;f__Microbacteriaceae;g__	-1.27875	0.137862	0.541004	1	7.13575e-06	2.67912e-05		k__Bacteria;p__Proteobacteria;c__Betaproteobacteria;o__Rhodocyclales;f__Rhodocyclaceae;g__	-2.32636	0.016983	0.112785	1	3.01887e-05	6.87457e-05		k__Bacteria;p__Proteobacteria;c__Alphaproteobacteria;o__Rhizobiales;Other;Other	1.21482	0.230769	0.811347	1	1.02277e-05	4.94661e-06		k__Bacteria;p__Firmicutes;c__Bacilli;o__Lactobacillales;f__Aerococcaceae;g__Abiotrophia	1.02705	0.303696	1	1	1.69502e-06	0			k__Bacteria;p__Proteobacteria;c__Betaproteobacteria;o__Rhodocyclales;f__Rhodocyclaceae;g__	-0.0606048	0.993007	1	1	2.87283e-05	3.01887e-05		k__Bacteria;p__Actinobacteria;c__Actinobacteria;o__Actinomycetales;f__Microbacteriaceae;g__	2.62381	0.000999001	0.00913204	0.776224	5.80603e-05	7.13575e-06
k__Bacteria;p__Actinobacteria;c__Actinobacteria;o__Actinomycetales;f__Nocardioidaceae;g__	-2.0063	0.034965	0.232204	1	7.12289e-06	2.56811e-05		k__Bacteria;p__FBP;c__;o__;f__;g__	1.23501	0.201798	0.58073	1	3.00904e-05	7.21592e-07		k__Bacteria;p__Bacteroidetes;c__[Saprospirae];o__[Saprospirales];f__Chitinophagaceae;g__Sediminibacterium	-0.28583	0.859141	1	1	1.00546e-05	1.33113e-05		k__Bacteria;p__Actinobacteria;c__Actinobacteria;o__Actinomycetales;f__Nocardioidaceae;g__Kribbella	1.02705	0.310689	1	1	5.08505e-06	0			k__Bacteria;p__FBP;c__;o__;f__;g__	-1.17268	0.190809	0.527297	1	0	3.00904e-05		k__Bacteria;p__Firmicutes;c__Clostridia;o__Clostridiales;f__Ruminococcaceae;g__Oscillospira	1.678	0.113886	0.341658	1	1.91997e-05	7.12289e-06
k__Bacteria;p__Firmicutes;c__Clostridia;o__Clostridiales;f__Peptococcaceae;g__Desulfotomaculum	-2.00941	0.024975	0.183072	1	7.121e-06	4.18845e-05		k__Bacteria;p__Actinobacteria;c__Actinobacteria;o__Actinomycetales;f__Yaniellaceae;g__Yaniella	1.31025	0.014985	0.103959	1	2.81709e-05	0		k__Bacteria;p__Actinobacteria;c__Actinobacteria;o__Actinomycetales;f__Microbacteriaceae;Other	-1.73545	0.0819181	0.471484	1	9.89444e-06	3.28838e-05		k__Bacteria;p__Gemmatimonadetes;c__Gemmatimonadetes;o__Ellin5290;f__;g__	1.02705	0.314685	1	1	5.08505e-06	0			k__Bacteria;p__Actinobacteria;c__Actinobacteria;o__Actinomycetales;f__Yaniellaceae;g__Yaniella	-1.21382	0.0649351	0.268375	1	0	2.81709e-05		k__Bacteria;p__Verrucomicrobia;c__Opitutae;o__Opitutales;f__Opitutaceae;g__Opitutus	2.23647	0.001998	0.0147852	1	4.25638e-05	7.121e-06
k__Bacteria;p__Proteobacteria;c__Deltaproteobacteria;o__Bdellovibrionales;f__Bdellovibrionaceae;g__Bdellovibrio	-0.16552	0.897103	1	1	7.07421e-06	8.04585e-06		k__Bacteria;p__Actinobacteria;c__Actinobacteria;o__Actinomycetales;f__Frankiaceae;g__	-0.36447	0.739261	1	1	2.80074e-05	3.63638e-05		k__Bacteria;p__Proteobacteria;c__Alphaproteobacteria;o__Rhizobiales;f__Bradyrhizobiaceae;Other	0.436125	0.684316	1	1	9.88066e-06	7.59047e-06		k__Bacteria;p__Chloroflexi;c__C0119;o__;f__;g__	1.02705	0.31968	1	1	2.69758e-06	0			k__Bacteria;p__Actinobacteria;c__Actinobacteria;o__Actinomycetales;f__Frankiaceae;g__	-0.63649	0.56044	0.928489	1	1.69678e-05	2.80074e-05		k__Bacteria;p__Bacteroidetes;c__Bacteroidia;o__Bacteroidales;f__Rikenellaceae;g__Rikenella	1.51724	0.146853	0.40883	1	1.93707e-05	7.07421e-06
k__Bacteria;p__Proteobacteria;c__Alphaproteobacteria;o__Rhizobiales;f__;g__	-1.69969	0.042957	0.264902	1	6.90987e-06	6.72459e-05		k__Bacteria;p__Firmicutes;c__Bacilli;o__Lactobacillales;f__;g__	-0.91688	0.47952	0.864472	1	2.73987e-05	0.000322888		k__Bacteria;p__Proteobacteria;c__Alphaproteobacteria;o__Sphingomonadales;f__Sphingomonadaceae;g__	-2.70182	0.002997	0.0597095	1	9.633e-06	5.76884e-05		k__Bacteria;p__Gemmatimonadetes;c__Gemmatimonadetes;o__KD8-87;f__;g__	1.02705	0.31968	1	1	6.80713e-06	0			k__Bacteria;p__Firmicutes;c__Bacilli;o__Lactobacillales;f__;g__	0.105996	0.949051	1	1	2.97231e-05	2.73987e-05		k__Bacteria;p__Planctomycetes;c__Phycisphaerae;o__WD2101;f__;g__	2.90351	0.000999001	0.00913204	0.776224	9.31378e-05	6.90987e-06
k__Bacteria;p__Proteobacteria;c__Betaproteobacteria;o__Burkholderiales;f__Oxalobacteraceae;g__Oxalobacter	1.50266	0.136863	0.541004	1	6.88536e-06	2.47e-06		k__Bacteria;p__Bacteroidetes;c__Sphingobacteriia;o__Sphingobacteriales;f__;g__	-0.217057	0.942058	1	1	2.66888e-05	3.27688e-05		k__Bacteria;p__Actinobacteria;c__Actinobacteria;o__Actinomycetales;f__Pseudonocardiaceae;Other	0.321642	0.806194	1	1	9.63139e-06	6.97354e-06		k__Bacteria;p__Actinobacteria;c__Actinobacteria;o__Actinomycetales;f__Propionibacteriaceae;g__Propionibacterium	1.11234	0.320679	1	1	0.000276338	0.000163711			k__Bacteria;p__Bacteroidetes;c__Sphingobacteriia;o__Sphingobacteriales;f__;g__	-3.08536	0.000999001	0.0115854	0.776224	0	2.66888e-05		k__Bacteria;p__Proteobacteria;c__Betaproteobacteria;o__Burkholderiales;f__Alcaligenaceae;g__Sutterella	-1.86212	0.0709291	0.241719	1	1.24897e-06	6.88536e-06
k__Bacteria;p__Bacteroidetes;c__Cytophagia;o__Cytophagales;f__Cytophagaceae;g__Hymenobacter	0.569167	0.564436	1	1	6.88021e-06	3.88929e-06		k__Bacteria;p__Proteobacteria;c__Epsilonproteobacteria;o__Campylobacterales;f__Helicobacteraceae;Other	2.22712	0.018981	0.120887	1	2.6376e-05	7.30442e-06		k__Bacteria;p__Firmicutes;c__Bacilli;o__Lactobacillales;f__Carnobacteriaceae;g__Granulicatella	0.713385	0.589411	1	1	9.55687e-06	4.82872e-06		k__Bacteria;p__Firmicutes;c__Clostridia;o__Clostridiales;f__[Tissierellaceae];g__	1.07888	0.320679	1	1	6.42735e-06	2.20914e-06			k__Bacteria;p__Proteobacteria;c__Epsilonproteobacteria;o__Campylobacterales;f__Helicobacteraceae;Other	-2.28972	0.012987	0.0847976	1	5.37921e-06	2.6376e-05		k__Bacteria;p__Actinobacteria;c__Thermoleophilia;o__Solirubrobacterales;f__Conexibacteraceae;g__	1.28167	0.000999001	0.00913204	0.776224	0.00316931	6.88021e-06
k__Bacteria;p__Tenericutes;c__RF3;o__ML615J-28;f__;g__	1.03687	0.35964	0.898523	1	6.87473e-06	2.89369e-06		k__Bacteria;p__Proteobacteria;c__Gammaproteobacteria;o__Xanthomonadales;f__Xanthomonadaceae;g__Stenotrophomonas	-0.0550208	0.947053	1	1	2.5743e-05	2.68833e-05		k__Bacteria;p__Proteobacteria;c__Alphaproteobacteria;o__BD7-3;f__;g__	0.61868	0.736264	1	1	9.54194e-06	4.58686e-06		k__Bacteria;p__Chloroflexi;c__Chloroflexi;o__[Roseiflexales];f__[Kouleothrixaceae];g__	1.02705	0.324675	1	1	1.69502e-06	0			k__Bacteria;p__Proteobacteria;c__Gammaproteobacteria;o__Xanthomonadales;f__Xanthomonadaceae;g__Stenotrophomonas	-0.503071	0.658342	1	1	1.71245e-05	2.5743e-05		k__Bacteria;p__Verrucomicrobia;c__[Spartobacteria];o__[Chthoniobacterales];f__[Chthoniobacteraceae];g__Candidatus Xiphinematobacter	1.92737	0.00799201	0.0463417	1	7.81039e-05	6.87473e-06
k__Bacteria;p__Firmicutes;c__Bacilli;o__Bacillales;f__Planococcaceae;g__Sporosarcina	-2.23966	0.00999001	0.0958301	1	6.85605e-06	3.37702e-05		k__Bacteria;p__Firmicutes;c__Clostridia;o__Clostridiales;f__[Mogibacteriaceae];g__Anaerovorax	0.0636461	0.937063	1	1	2.52755e-05	2.42505e-05		k__Bacteria;p__Firmicutes;c__Bacilli;o__Bacillales;Other;Other	-1.01579	0.333666	1	1	9.53373e-06	1.46697e-05		k__Bacteria;p__Proteobacteria;c__Alphaproteobacteria;o__Sphingomonadales;f__Sphingomonadaceae;g__Novosphingobium	-1.05001	0.328671	1	1	7.80677e-06	1.73914e-05			k__Bacteria;p__Firmicutes;c__Clostridia;o__Clostridiales;f__[Mogibacteriaceae];g__Anaerovorax	-1.50491	0.150849	0.471944	1	8.8227e-06	2.52755e-05		k__Bacteria;p__Firmicutes;c__Bacilli;o__Bacillales;f__Planococcaceae;g__Solibacillus	0.211391	0.856144	1	1	7.87659e-06	6.85605e-06
k__Bacteria;p__Bacteroidetes;c__[Saprospirae];o__[Saprospirales];f__Chitinophagaceae;g__	-1.90106	0.002997	0.0381749	1	6.28631e-06	8.72987e-05		k__Bacteria;p__Actinobacteria;c__Actinobacteria;o__Actinomycetales;f__Pseudonocardiaceae;Other	1.17975	0.255744	0.680525	1	2.51731e-05	6.97354e-06		k__Bacteria;p__Verrucomicrobia;c__[Pedosphaerae];o__[Pedosphaerales];f__Ellin515;g__	0.196178	0.923077	1	1	9.45773e-06	7.443e-06		k__Bacteria;p__Bacteroidetes;c__Sphingobacteriia;o__Sphingobacteriales;f__Sphingobacteriaceae;g__Pedobacter	1.02705	0.32967	1	1	1.34879e-06	0			k__Bacteria;p__Actinobacteria;c__Actinobacteria;o__Actinomycetales;f__Pseudonocardiaceae;Other	-0.87704	0.481518	0.840764	1	9.63139e-06	2.51731e-05		k__Bacteria;p__Bacteroidetes;c__Cytophagia;o__Cytophagales;f__Cytophagaceae;g__Hymenobacter	4.00088	0.000999001	0.00913204	0.776224	5.37249e-05	6.28631e-06
k__Bacteria;p__Proteobacteria;c__Alphaproteobacteria;o__Sphingomonadales;f__Erythrobacteraceae;Other	-1.89291	0.0719281	0.385435	1	6.19588e-06	1.47102e-05		k__Bacteria;p__Cyanobacteria;c__4C0d-2;o__MLE1-12;f__;g__	1.4387	0.131868	0.493301	1	2.51539e-05	6.08244e-06		k__Bacteria;p__Actinobacteria;c__Actinobacteria;o__Actinomycetales;f__Streptomycetaceae;g__	-1.73734	0.02997	0.291084	1	9.20397e-06	8.38784e-05		k__Bacteria;p__Proteobacteria;c__Gammaproteobacteria;o__Enterobacteriales;f__Enterobacteriaceae;g__	-1.08155	0.332667	1	1	0.000165184	0.000650988			k__Bacteria;p__Cyanobacteria;c__4C0d-2;o__MLE1-12;f__;g__	0.0231435	0.999001	1	1	2.59028e-05	2.51539e-05		k__Bacteria;p__Chloroflexi;c__Ktedonobacteria;o__JG30-KF-AS9;f__;g__	-2.51842	0.010989	0.0588859	1	0	6.19588e-06
k__Bacteria;p__Proteobacteria;c__Gammaproteobacteria;o__Xanthomonadales;f__Xanthomonadaceae;Other	-3.78424	0.000999001	0.0158413	0.776224	6.13804e-06	3.26674e-05		k__Bacteria;p__Firmicutes;c__Clostridia;o__Clostridiales;f__[Tissierellaceae];g__Tissierella_Soehngenia	-0.959183	0.378621	0.802924	1	2.49329e-05	4.79507e-05		k__Bacteria;p__Firmicutes;c__Bacilli;o__Lactobacillales;f__Lactobacillaceae;Other	-0.024471	0.968032	1	1	8.93567e-06	9.15201e-06		k__Bacteria;p__Proteobacteria;c__Gammaproteobacteria;o__Legionellales;f__Coxiellaceae;g__	0.890163	0.332667	1	1	7.92837e-06	2.42755e-06			k__Bacteria;p__Firmicutes;c__Clostridia;o__Clostridiales;f__[Tissierellaceae];g__Tissierella_Soehngenia	0.756587	0.547453	0.915844	1	4.63104e-05	2.49329e-05		k__Bacteria;p__Proteobacteria;c__Betaproteobacteria;o__SC-I-84;f__;g__	-1.50367	0.134865	0.388112	1	1.70557e-06	6.13804e-06
k__Bacteria;p__Proteobacteria;c__Deltaproteobacteria;o__Desulfovibrionales;f__Desulfovibrionaceae;Other	0.621399	0.547453	0.998002	1	6.06657e-06	4.46177e-06		k__Bacteria;p__Actinobacteria;c__Thermoleophilia;o__Solirubrobacterales;f__Patulibacteraceae;g__	1.21688	0.213786	0.608089	1	2.47622e-05	3.53978e-06		k__Bacteria;p__Firmicutes;c__Clostridia;o__Clostridiales;f__[Mogibacteriaceae];g__Anaerovorax	-1.08036	0.302697	0.956081	1	8.8227e-06	2.42505e-05		k__Bacteria;p__Firmicutes;c__Bacilli;o__Gemellales;f__Gemellaceae;g__	-0.973091	0.333666	1	1	0.000138348	0.000196505			k__Bacteria;p__Actinobacteria;c__Thermoleophilia;o__Solirubrobacterales;f__Patulibacteraceae;g__	-1.16612	0.215784	0.551527	1	2.72285e-06	2.47622e-05		k__Bacteria;p__Firmicutes;c__Bacilli;o__Bacillales;f__Bacillaceae;g__Bacillus	-0.652132	0.515485	0.773227	1	4.27496e-06	6.06657e-06
k__Bacteria;p__Firmicutes;c__Clostridia;o__Clostridiales;f__Veillonellaceae;g__Veillonella	-0.396796	0.784216	1	1	5.87882e-06	8.46961e-06		k__Bacteria;p__Firmicutes;Other;Other;Other;Other	2.59986	0.00799201	0.0633652	1	2.47224e-05	1.07876e-05		k__Bacteria;p__Bacteroidetes;c__Flavobacteriia;o__Flavobacteriales;f__Flavobacteriaceae;g__Capnocytophaga	1.12861	0.413586	1	1	8.68945e-06	2.02447e-06		k__Bacteria;p__Cyanobacteria;c__Chloroplast;o__Stramenopiles;f__;g__	1.12371	0.338661	1	1	4.73083e-06	5.81442e-07			k__Bacteria;p__Firmicutes;Other;Other;Other;Other	-1.34193	0.166833	0.506365	1	1.43871e-05	2.47224e-05		k__Bacteria;p__Acidobacteria;c__[Chloracidobacteria];o__RB41;f__Ellin6075;g__	1.18895	0.276723	0.585869	1	1.48915e-05	5.87882e-06
k__Bacteria;p__Firmicutes;c__Bacilli;o__Bacillales;f__Thermoactinomycetaceae;g__	0.162544	0.868132	1	1	5.87385e-06	5.24093e-06		k__Bacteria;p__Proteobacteria;c__Alphaproteobacteria;o__Rhizobiales;f__Aurantimonadaceae;g__	2.08496	0.027972	0.162196	1	2.46968e-05	2.66089e-06		k__Bacteria;p__Actinobacteria;c__Actinobacteria;o__Actinomycetales;f__Geodermatophilaceae;g__	0.664631	0.787213	1	1	8.63704e-06	3.07308e-06		k__Bacteria;p__Firmicutes;c__Bacilli;o__Lactobacillales;Other;Other	-1.1778	0.343656	1	1	2.8108e-05	6.27259e-05			k__Bacteria;p__Proteobacteria;c__Alphaproteobacteria;o__Rhizobiales;f__Aurantimonadaceae;g__	-2.22185	0.011988	0.080299	1	0	2.46968e-05		k__Bacteria;p__Proteobacteria;c__Betaproteobacteria;o__Nitrosomonadales;Other;Other	1.1704	0.255744	0.558183	1	1.95663e-05	5.87385e-06
k__Bacteria;p__Proteobacteria;c__Alphaproteobacteria;o__Sphingomonadales;f__Sphingomonadaceae;Other	-0.807202	0.492507	0.97028	1	5.75422e-06	1.01397e-05		k__Bacteria;p__Acidobacteria;c__Solibacteres;o__Solibacterales;f__AKIW659;g__	1.34069	0.0909091	0.375725	1	2.45873e-05	0		k__Bacteria;p__TM7;c__TM7-3;o__CW040;f__;g__	1.07916	0.250749	0.839794	1	8.47508e-06	0		k__Bacteria;p__Firmicutes;c__Bacilli;o__Bacillales;f__[Thermicanaceae];g__Thermicanus	0.91863	0.347652	1	1	2.38329e-06	7.40835e-07			k__Bacteria;p__Acidobacteria;c__Solibacteres;o__Solibacterales;f__AKIW659;g__	-1.24203	0.042957	0.192934	1	0	2.45873e-05		k__Bacteria;p__Firmicutes;c__Bacilli;o__Bacillales;f__Staphylococcaceae;Other	0.714156	0.496503	0.759416	1	9.41957e-06	5.75422e-06
k__Bacteria;p__WPS-2;c__;o__;f__;g__	0.862367	0.465534	0.97028	1	5.60766e-06	2.24887e-06		k__Bacteria;p__Cyanobacteria;c__Oscillatoriophycideae;o__Chroococcales;f__Xenococcaceae;g__Chroococcidiopsis	1.21113	0.171828	0.527709	1	2.44358e-05	2.09759e-06		k__Bacteria;p__Firmicutes;c__Erysipelotrichi;o__Erysipelotrichales;f__Erysipelotrichaceae;g__Allobaculum	-0.0413217	0.965035	1	1	8.25251e-06	8.47519e-06		k__Bacteria;p__Firmicutes;c__Clostridia;o__Clostridiales;f__Peptococcaceae;g__Dehalobacter_Syntrophobotulus	-1.31879	0.34965	1	1	0	1.95031e-06			k__Bacteria;p__Cyanobacteria;c__Oscillatoriophycideae;o__Chroococcales;f__Xenococcaceae;g__Chroococcidiopsis	-1.23756	0.021978	0.123746	1	0	2.44358e-05		k__Bacteria;p__Proteobacteria;c__Betaproteobacteria;o__Burkholderiales;f__Comamonadaceae;g__	2.7342	0.003996	0.0260916	1	3.47475e-05	5.60766e-06
k__Bacteria;p__Proteobacteria;c__Gammaproteobacteria;o__Enterobacteriales;f__Enterobacteriaceae;g__Citrobacter	1.4563	0.180819	0.624429	1	5.457e-06	2.75808e-07		k__Bacteria;p__Firmicutes;c__Bacilli;o__Bacillales;f__Planococcaceae;g__Lysinibacillus	-0.9705	0.34965	0.802924	1	2.42884e-05	4.37698e-05		k__Bacteria;p__Actinobacteria;c__Actinobacteria;o__Actinomycetales;f__Pseudonocardiaceae;g__	-1.705	0.041958	0.37047	1	8.15301e-06	0.000190414		k__Bacteria;p__Actinobacteria;c__Thermoleophilia;o__Solirubrobacterales;f__Conexibacteraceae;g__Conexibacter	1.07224	0.350649	1	1	4.17069e-06	1.46588e-06			k__Bacteria;p__Firmicutes;c__Bacilli;o__Bacillales;f__Planococcaceae;g__Lysinibacillus	-1.07224	0.33966	0.780817	1	1.141e-05	2.42884e-05		k__Archaea;p__Euryarchaeota;c__Thermoplasmata;o__E2;f__[Methanomassiliicoccaceae];g__Methanomassiliicoccus	-1.14071	0.425574	0.712468	1	4.95029e-07	5.457e-06
k__Bacteria;p__Firmicutes;c__Clostridia;o__Clostridiales;f__Clostridiaceae;g__Alkaliphilus	-1.66033	0.027972	0.201243	1	5.44253e-06	6.33046e-05		k__Bacteria;p__Proteobacteria;c__Betaproteobacteria;o__Burkholderiales;f__Comamonadaceae;Other	-2.3778	0.013986	0.0996985	1	2.36137e-05	0.000123863		k__Bacteria;p__Actinobacteria;c__Actinobacteria;o__Actinomycetales;f__Actinospicaceae;g__	1.25848	0.212787	0.783581	1	8.14628e-06	0		k__Bacteria;p__Bacteroidetes;c__Sphingobacteriia;o__Sphingobacteriales;f__Sphingobacteriaceae;g__	0.923354	0.350649	1	1	2.95079e-06	8.88032e-07			k__Bacteria;p__Proteobacteria;c__Betaproteobacteria;o__Burkholderiales;f__Comamonadaceae;Other	-1.31761	0.176823	0.526405	1	1.29957e-05	2.36137e-05		k__Bacteria;p__Firmicutes;c__Bacilli;o__Bacillales;f__Planococcaceae;g__Lysinibacillus	-0.32244	0.777223	1	1	3.98279e-06	5.44253e-06
k__Bacteria;p__Acidobacteria;c__Acidobacteriia;o__Acidobacteriales;f__Acidobacteriaceae;g__	-1.31147	0.263736	0.719028	1	5.37793e-06	1.84443e-05		k__Bacteria;p__Verrucomicrobia;c__[Pedosphaerae];o__[Pedosphaerales];f__;g__	0.19338	0.942058	1	1	2.35468e-05	1.91289e-05		k__Bacteria;p__Firmicutes;c__Bacilli;o__Bacillales;f__Planococcaceae;g__Rummeliibacillus	-0.52478	0.619381	1	1	8.10889e-06	1.28004e-05		k__Bacteria;p__Bacteroidetes;c__Bacteroidia;o__Bacteroidales;f__[Paraprevotellaceae];g__Paraprevotella	-1.02513	0.353646	1	1	6.41033e-05	0.000147402			k__Bacteria;p__Verrucomicrobia;c__[Pedosphaerae];o__[Pedosphaerales];f__;g__	-0.407382	0.721279	1	1	1.63448e-05	2.35468e-05		k__Bacteria;p__Acidobacteria;c__Acidobacteriia;o__Acidobacteriales;f__Acidobacteriaceae;g__	2.4891	0.000999001	0.00913204	0.776224	0.000279046	5.37793e-06
k__Bacteria;p__Proteobacteria;c__Betaproteobacteria;o__Burkholderiales;f__Burkholderiaceae;g__Burkholderia	0.634776	0.544456	0.995393	1	5.28539e-06	2.93485e-06		k__Bacteria;p__Tenericutes;c__Mollicutes;o__Anaeroplasmatales;f__Anaeroplasmataceae;g__Asteroleplasma	1.70418	0.0579421	0.281381	1	2.32654e-05	1.25248e-06		k__Bacteria;p__Actinobacteria;c__Acidimicrobiia;o__Acidimicrobiales;f__EB1017;g__	-0.719412	0.974026	1	1	7.92898e-06	2.87073e-05		k__Bacteria;p__Actinobacteria;c__Actinobacteria;o__Actinomycetales;f__Nocardioidaceae;g__	1.00153	0.357642	1	1	1.51155e-05	7.12289e-06			k__Bacteria;p__Tenericutes;c__Mollicutes;o__Anaeroplasmatales;f__Anaeroplasmataceae;g__Asteroleplasma	-1.67621	0.0879121	0.316239	1	0	2.32654e-05		k__Bacteria;p__Cyanobacteria;c__Chloroplast;o__Chlorophyta;f__;g__	1.93798	0.003996	0.0260916	1	6.01082e-05	5.28539e-06
k__Bacteria;p__Proteobacteria;c__Betaproteobacteria;o__Rhodocyclales;f__Rhodocyclaceae;g__Dechloromonas	0.0103097	0.988012	1	1	5.2394e-06	5.18853e-06		k__Bacteria;p__Verrucomicrobia;c__[Pedosphaerae];o__[Pedosphaerales];f__[Pedosphaeraceae];g__Pedosphaera	1.52384	0.004995	0.0451293	1	2.3155e-05	6.44482e-07		k__Bacteria;p__Proteobacteria;c__Gammaproteobacteria;o__Legionellales;f__Coxiellaceae;g__	1.02832	0.360639	1	1	7.92837e-06	2.10513e-06		k__Bacteria;p__Bacteroidetes;c__Bacteroidia;o__Bacteroidales;f__RF16;g__	1.05865	0.357642	1	1	4.33406e-05	8.31423e-06			k__Bacteria;p__Verrucomicrobia;c__[Pedosphaerae];o__[Pedosphaerales];f__[Pedosphaeraceae];g__Pedosphaera	-1.45417	0.00599401	0.0465734	1	0	2.3155e-05		k__Bacteria;p__Proteobacteria;c__Alphaproteobacteria;o__Rickettsiales;f__mitochondria;Other	3.29032	0.000999001	0.00913204	0.776224	0.00083784	5.2394e-06
k__Bacteria;p__Proteobacteria;c__Deltaproteobacteria;o__Desulfovibrionales;Other;Other	-0.920351	0.392607	0.95033	1	5.20339e-06	7.91455e-06		k__Bacteria;p__Firmicutes;c__Clostridia;o__Clostridiales;f__Lachnospiraceae;g__Anaerostipes	2.12913	0.024975	0.149274	1	2.28589e-05	6.88983e-06		k__Bacteria;p__Fusobacteria;c__Fusobacteriia;o__Fusobacteriales;f__Leptotrichiaceae;g__Leptotrichia	-0.566134	0.608392	1	1	7.88144e-06	1.43124e-05		k__Bacteria;p__TM6;c__SJA-4;o__;f__;g__	1.04759	0.357642	1	1	1.18485e-05	2.89945e-06			k__Bacteria;p__Firmicutes;c__Clostridia;o__Clostridiales;f__Lachnospiraceae;g__Anaerostipes	-0.306551	0.791209	1	1	1.85273e-05	2.28589e-05		k__Bacteria;p__Actinobacteria;c__Actinobacteria;o__Actinomycetales;f__Micromonosporaceae;g__Micromonospora	-0.373959	0.723277	1	1	4.11427e-06	5.20339e-06
k__Bacteria;p__Firmicutes;c__Clostridia;o__Clostridiales;f__Lachnospiraceae;g__Butyrivibrio	0.764281	0.47952	0.97028	1	5.20213e-06	3.25812e-06		k__Bacteria;p__Bacteroidetes;c__[Saprospirae];o__[Saprospirales];f__Chitinophagaceae;g__Segetibacter	1.16292	0.42957	0.811934	1	2.24592e-05	1.03387e-06		k__Bacteria;p__Proteobacteria;c__Alphaproteobacteria;o__Rhodospirillales;f__Acetobacteraceae;g__Acidocella	0.986017	0.749251	1	1	7.88144e-06	6.4738e-07		k__Bacteria;p__Proteobacteria;c__Alphaproteobacteria;o__Sphingomonadales;f__Sphingomonadaceae;g__	-0.944486	0.360639	1	1	9.633e-06	1.73622e-05			k__Bacteria;p__Bacteroidetes;c__[Saprospirae];o__[Saprospirales];f__Chitinophagaceae;g__Segetibacter	-1.13198	0.448551	0.818854	1	0	2.24592e-05		k__Bacteria;p__Verrucomicrobia;c__[Spartobacteria];o__[Chthoniobacterales];f__[Chthoniobacteraceae];Other	-0.988982	0.316683	0.647534	1	2.55154e-06	5.20213e-06
k__Bacteria;p__Proteobacteria;c__Betaproteobacteria;o__Neisseriales;f__Neisseriaceae;g__	-0.463548	0.68032	1	1	5.18951e-06	7.68509e-06		k__Bacteria;p__Bacteroidetes;c__Sphingobacteriia;o__Sphingobacteriales;f__Sphingobacteriaceae;g__Sphingobacterium	1.98502	0.001998	0.024257	1	2.23398e-05	5.5433e-07		k__Bacteria;p__Proteobacteria;c__Alphaproteobacteria;o__Sphingomonadales;f__Sphingomonadaceae;g__Novosphingobium	-1.48343	0.020979	0.22028	1	7.80677e-06	0.000117487		k__Bacteria;p__Firmicutes;c__Bacilli;o__Lactobacillales;f__Enterococcaceae;g__Vagococcus	-0.959246	0.366633	1	1	3.40302e-05	6.22326e-05			k__Bacteria;p__Bacteroidetes;c__Sphingobacteriia;o__Sphingobacteriales;f__Sphingobacteriaceae;g__Sphingobacterium	-1.07872	0.387612	0.818854	1	6.99276e-06	2.23398e-05		k__Bacteria;p__Proteobacteria;c__Epsilonproteobacteria;o__Campylobacterales;f__Helicobacteraceae;g__	1.98473	0.045954	0.182175	1	2.01914e-05	5.18951e-06
k__Bacteria;p__Proteobacteria;c__Gammaproteobacteria;o__Xanthomonadales;f__Xanthomonadaceae;g__Stenotrophomonas	-1.54192	0.0759241	0.393287	1	5.13761e-06	2.68833e-05		k__Bacteria;p__Firmicutes;c__Bacilli;o__Bacillales;f__Planococcaceae;g__	-1.26628	0.248751	0.668788	1	2.23275e-05	4.16441e-05		k__Bacteria;p__Actinobacteria;c__Actinobacteria;o__Actinomycetales;f__Micrococcaceae;g__	-0.866603	0.453546	1	1	7.58308e-06	1.49122e-05		k__Bacteria;p__Proteobacteria;c__Gammaproteobacteria;o__Oceanospirillales;f__Alcanivoracaceae;g__Alcanivorax	1.31269	0.367632	1	1	2.88185e-05	4.04999e-06			k__Bacteria;p__Firmicutes;c__Bacilli;o__Bacillales;f__Planococcaceae;g__	-1.48944	0.145854	0.464462	1	1.16604e-05	2.23275e-05		k__Bacteria;p__Proteobacteria;c__Alphaproteobacteria;o__Sphingomonadales;f__Sphingomonadaceae;g__	1.49701	0.0579421	0.217493	1	2.5743e-05	5.13761e-06
k__Bacteria;p__Proteobacteria;c__Betaproteobacteria;o__Burkholderiales;f__Comamonadaceae;g__Limnohabitans	1.70498	0.101898	0.457658	1	4.89838e-06	1.39019e-06		k__Bacteria;p__Bacteroidetes;c__[Saprospirae];o__[Saprospirales];f__Chitinophagaceae;g__Sediminibacterium	0.437092	0.786214	1	1	2.21691e-05	1.33113e-05		k__Bacteria;p__Chlamydiae;c__Chlamydiia;o__Chlamydiales;f__Rhabdochlamydiaceae;g__Candidatus Rhabdochlamydia	-0.53049	0.616384	1	1	7.3404e-06	1.14549e-05		k__Bacteria;p__Actinobacteria;c__Coriobacteriia;o__Coriobacteriales;f__Coriobacteriaceae;g__	-0.911894	0.376623	1	1	0.0216074	0.0251586			k__Bacteria;p__Bacteroidetes;c__[Saprospirae];o__[Saprospirales];f__Chitinophagaceae;g__Sediminibacterium	-0.584692	0.666334	1	1	1.00546e-05	2.21691e-05		k__Bacteria;p__Actinobacteria;c__Actinobacteria;o__Actinomycetales;f__Streptosporangiaceae;g__	-0.795277	0.441558	0.712468	1	2.62407e-06	4.89838e-06
k__Bacteria;p__Proteobacteria;c__Alphaproteobacteria;o__Rhizobiales;f__Phyllobacteriaceae;g__Mesorhizobium	-1.06112	0.365634	0.90477	1	4.88282e-06	1.60632e-05		k__Bacteria;p__Firmicutes;c__Bacilli;o__Bacillales;f__Planococcaceae;g__Solibacillus	-0.627857	0.587413	0.943016	1	2.2052e-05	3.19356e-05		k__Bacteria;p__Firmicutes;c__Clostridia;o__Clostridiales;f__Peptococcaceae;g__Desulfosporosinus	0.517386	0.649351	1	1	7.27384e-06	4.44424e-06		k__Bacteria;p__Planctomycetes;c__Planctomycetia;o__Planctomycetales;f__Planctomycetaceae;g__Planctomyces	-1.03464	0.380619	1	1	2.93717e-06	9.0817e-06			k__Bacteria;p__Firmicutes;c__Bacilli;o__Bacillales;f__Planococcaceae;g__Solibacillus	-2.00894	0.047952	0.214131	1	6.07514e-06	2.2052e-05		k__Bacteria;p__Firmicutes;c__Bacilli;o__Gemellales;f__Gemellaceae;Other	1.03781	0.378621	0.712468	1	1.30029e-05	4.88282e-06
k__Bacteria;p__Proteobacteria;c__Alphaproteobacteria;o__Rhizobiales;Other;Other	-0.0480646	0.957043	1	1	4.81413e-06	4.94661e-06		k__Bacteria;p__Actinobacteria;c__Actinobacteria;o__Actinomycetales;f__Brevibacteriaceae;g__Brevibacterium	1.12506	0.216783	0.608089	1	2.12053e-05	4.36416e-06		k__Bacteria;p__Firmicutes;c__Bacilli;o__Bacillales;f__Paenibacillaceae;g__Brevibacillus	-1.67231	0.0849151	0.474669	1	7.08588e-06	3.86866e-05		k__Bacteria;p__Proteobacteria;c__Betaproteobacteria;o__Burkholderiales;f__Alcaligenaceae;g__	1.0754	0.383616	1	1	1.86229e-05	5.10879e-07			k__Bacteria;p__Actinobacteria;c__Actinobacteria;o__Actinomycetales;f__Brevibacteriaceae;g__Brevibacterium	-1.37318	0.00999001	0.0712132	1	0	2.12053e-05		k__Bacteria;p__OD1;c__ZB2;o__;f__;g__	2.2503	0.000999001	0.00913204	0.776224	6.99721e-05	4.81413e-06
k__Bacteria;p__Proteobacteria;c__Alphaproteobacteria;o__Rhizobiales;f__Rhizobiaceae;g__	-0.819796	0.502498	0.97028	1	4.70176e-06	1.02809e-05		k__Bacteria;p__Proteobacteria;c__Alphaproteobacteria;Other;Other;Other	1.5038	0.0749251	0.328908	1	2.11054e-05	2.06773e-06		k__Bacteria;p__Actinobacteria;c__Actinobacteria;o__Actinomycetales;f__Dermabacteraceae;g__Brachybacterium	-1.72831	0.0649351	0.427581	1	6.99456e-06	5.94254e-05		k__Bacteria;p__Firmicutes;c__Bacilli;o__Bacillales;f__Planococcaceae;g__Lysinibacillus	-0.931976	0.385614	1	1	1.141e-05	2.04121e-05			k__Bacteria;p__Proteobacteria;c__Alphaproteobacteria;Other;Other;Other	-0.605599	0.682318	1	1	1.2385e-05	2.11054e-05		k__Bacteria;p__Proteobacteria;c__Betaproteobacteria;o__Burkholderiales;f__Comamonadaceae;g__Variovorax	1.89316	0.0519481	0.202832	1	2.00102e-05	4.70176e-06
k__Bacteria;p__Proteobacteria;c__Alphaproteobacteria;o__Caulobacterales;f__Caulobacteraceae;g__Caulobacter	-0.788196	0.444555	0.97028	1	4.66455e-06	7.0589e-06		k__Bacteria;p__Proteobacteria;c__Gammaproteobacteria;o__Aeromonadales;f__Aeromonadaceae;g__	2.23869	0.001998	0.024257	1	2.08323e-05	1.86646e-06		k__Bacteria;p__Bacteroidetes;c__Sphingobacteriia;o__Sphingobacteriales;f__Sphingobacteriaceae;g__Sphingobacterium	0.989406	0.612388	1	1	6.99276e-06	5.5433e-07		k__Bacteria;p__Firmicutes;c__Bacilli;o__Bacillales;f__Bacillaceae;Other	-0.856373	0.390609	1	1	1.08996e-05	1.5584e-05			k__Bacteria;p__Proteobacteria;c__Gammaproteobacteria;o__Aeromonadales;f__Aeromonadaceae;g__	-2.1616	0.001998	0.0204269	1	1.20147e-06	2.08323e-05		k__Bacteria;p__Actinobacteria;c__Actinobacteria;o__Actinomycetales;f__Kineosporiaceae;g__	-1.87149	0.0829171	0.272994	1	0	4.66455e-06
k__Bacteria;p__Proteobacteria;c__Alphaproteobacteria;o__Rhizobiales;f__Hyphomicrobiaceae;g__	-1.23145	0.226773	0.708992	1	4.54494e-06	1.90262e-05		k__Bacteria;p__Bacteroidetes;c__Flavobacteriia;o__Flavobacteriales;f__[Weeksellaceae];g__Chryseobacterium	0.595579	0.561439	0.910726	1	2.07764e-05	1.4514e-05		k__Bacteria;p__Actinobacteria;c__Thermoleophilia;o__Gaiellales;f__Gaiellaceae;g__	0.628028	0.826174	1	1	6.90742e-06	2.71076e-06		k__Bacteria;p__OP11;c__OP11-4;o__;f__;g__	1.02705	0.3996	1	1	3.45482e-06	0			k__Bacteria;p__Bacteroidetes;c__Flavobacteriia;o__Flavobacteriales;f__[Weeksellaceae];g__Chryseobacterium	-0.00284813	0.999001	1	1	2.07061e-05	2.07764e-05		k__Bacteria;p__Bacteroidetes;c__Flavobacteriia;o__Flavobacteriales;f__[Weeksellaceae];g__Chryseobacterium	3.04012	0.001998	0.0147852	1	3.18268e-05	4.54494e-06
k__Bacteria;p__Proteobacteria;c__Alphaproteobacteria;o__Rhizobiales;f__Hyphomicrobiaceae;g__Hyphomicrobium	-1.53291	0.136863	0.541004	1	4.48132e-06	1.5548e-05		k__Bacteria;p__Proteobacteria;c__Alphaproteobacteria;o__Sphingomonadales;f__Sphingomonadaceae;g__Sphingopyxis	-2.55951	0.004995	0.0451293	1	2.06655e-05	0.000325564		k__Bacteria;p__Gemmatimonadetes;c__Gemmatimonadetes;o__KD8-87;f__;g__	0.614506	0.7003	1	1	6.80713e-06	2.6322e-06		k__Bacteria;p__Actinobacteria;c__Actinobacteria;o__Actinomycetales;f__Glycomycetaceae;g__Glycomyces	-1.34717	0.403596	1	1	0	1.47338e-06			k__Bacteria;p__Proteobacteria;c__Alphaproteobacteria;o__Sphingomonadales;f__Sphingomonadaceae;g__Sphingopyxis	-1.40802	0.03996	0.185922	1	0	2.06655e-05		k__Bacteria;p__Firmicutes;c__Bacilli;o__Bacillales;f__Planococcaceae;g__Sporosarcina	0.226909	0.835165	1	1	5.23342e-06	4.48132e-06
k__Bacteria;p__Firmicutes;c__Bacilli;o__Bacillales;f__[Exiguobacteraceae];g__Exiguobacterium	-0.703862	0.703297	1	1	4.47827e-06	8.90607e-06		k__Bacteria;p__Proteobacteria;c__Betaproteobacteria;o__Burkholderiales;f__Alcaligenaceae;g__	2.16599	0.020979	0.131457	1	2.02563e-05	3.66902e-06		k__Bacteria;p__Firmicutes;c__Clostridia;o__OPB54;f__;g__	1.11964	0.358641	1	1	6.74185e-06	7.75401e-07		k__Bacteria;p__Actinobacteria;c__Thermoleophilia;o__Solirubrobacterales;f__;g__	0.927712	0.411588	1	1	1.61164e-05	8.3443e-06			k__Bacteria;p__Proteobacteria;c__Betaproteobacteria;o__Burkholderiales;f__Alcaligenaceae;g__	-0.0789866	0.991009	1	1	1.86229e-05	2.02563e-05		k__Bacteria;p__Spirochaetes;c__Spirochaetes;o__Spirochaetales;f__Spirochaetaceae;g__	2.71529	0.001998	0.0147852	1	5.20744e-05	4.47827e-06
k__Bacteria;p__Proteobacteria;c__Alphaproteobacteria;o__Rhizobiales;f__Rhizobiaceae;Other	-0.111567	0.93007	1	1	4.38063e-06	4.83675e-06		k__Bacteria;p__Actinobacteria;c__Actinobacteria;o__Actinomycetales;f__Microbacteriaceae;g__Leucobacter	-0.155129	0.969031	1	1	2.02301e-05	2.33323e-05		k__Bacteria;p__Proteobacteria;c__Betaproteobacteria;o__Nitrosomonadales;f__Nitrosomonadaceae;g__	2.27217	0.045954	0.388112	1	6.54684e-06	5.5433e-07		k__Bacteria;p__Proteobacteria;c__Alphaproteobacteria;o__Rhodospirillales;f__Acetobacteraceae;g__Acidocella	1.02705	0.417582	1	1	7.88144e-06	0			k__Bacteria;p__Actinobacteria;c__Actinobacteria;o__Actinomycetales;f__Microbacteriaceae;g__Leucobacter	-1.59442	0.114885	0.386432	1	6.00734e-06	2.02301e-05		k__Bacteria;p__Proteobacteria;c__Alphaproteobacteria;o__Rhizobiales;f__Bradyrhizobiaceae;g__	2.38334	0.000999001	0.00913204	0.776224	7.05685e-05	4.38063e-06
k__Bacteria;p__Proteobacteria;c__Alphaproteobacteria;o__Sphingomonadales;Other;Other	-2.45385	0.00699301	0.0754662	1	4.33678e-06	2.2916e-05		k__Bacteria;p__Proteobacteria;c__Betaproteobacteria;o__Neisseriales;f__Neisseriaceae;g__	1.548	0.12987	0.493301	1	2.01914e-05	7.68509e-06		k__Bacteria;p__Actinobacteria;c__Actinobacteria;o__Actinomycetales;f__Thermomonosporaceae;g__Actinoallomurus	-0.32504	0.695305	1	1	6.53864e-06	8.78698e-06		k__Bacteria;p__Proteobacteria;c__Alphaproteobacteria;o__Rhodobacterales;f__Rhodobacteraceae;g__Paracoccus	0.728818	0.41958	1	1	5.68959e-06	2.9066e-06			k__Bacteria;p__Proteobacteria;c__Betaproteobacteria;o__Neisseriales;f__Neisseriaceae;g__	-0.794869	0.477522	0.837551	1	1.14735e-05	2.01914e-05		k__Bacteria;p__Proteobacteria;c__Alphaproteobacteria;o__Rhizobiales;f__Rhizobiaceae;g__Rhizobium	-1.95521	0.0579421	0.217493	1	0	4.33678e-06
k__Bacteria;p__Chlamydiae;c__Chlamydiia;o__Chlamydiales;f__;g__	-0.287308	0.873127	1	1	4.30334e-06	6.51498e-06		k__Bacteria;p__Proteobacteria;c__Alphaproteobacteria;o__Rhizobiales;f__Bradyrhizobiaceae;g__Balneimonas	1.12028	0.304695	0.771167	1	2.01148e-05	5.32205e-06		k__Bacteria;p__Firmicutes;c__Clostridia;o__Clostridiales;f__[Tissierellaceae];g__	1.78371	0.105894	0.527434	1	6.42735e-06	1.8748e-07		k__Bacteria;p__Firmicutes;c__Bacilli;o__Bacillales;f__Thermoactinomycetaceae;g__Shimazuella	1.04113	0.420579	1	1	6.14913e-06	1.61868e-06			k__Bacteria;p__Proteobacteria;c__Alphaproteobacteria;o__Rhizobiales;f__Bradyrhizobiaceae;g__Balneimonas	-1.46077	0.015984	0.0993566	1	0	2.01148e-05		k__Bacteria;p__Tenericutes;c__Mollicutes;o__Mycoplasmatales;f__Mycoplasmataceae;g__Mycoplasma	0.36067	0.804196	1	1	6.3908e-06	4.30334e-06
k__Bacteria;p__Actinobacteria;c__Actinobacteria;o__Actinomycetales;Other;Other	-1.22079	0.243756	0.712025	1	4.25379e-06	8.31916e-06		k__Bacteria;p__TM7;c__TM7-3;o__;f__;g__	1.25356	0.238761	0.653231	1	2.00839e-05	7.8633e-06		k__Bacteria;p__Chloroflexi;c__TK10;o__AKYG885;f__Dolo_23;g__	-0.124119	0.816184	1	1	6.30515e-06	7.48779e-06		k__Bacteria;p__Actinobacteria;c__Actinobacteria;o__Actinomycetales;f__Sporichthyaceae;g__	1.02705	0.421578	1	1	1.25241e-06	0			k__Bacteria;p__TM7;c__TM7-3;o__;f__;g__	-2.43001	0.001998	0.0204269	1	0	2.00839e-05		k__Bacteria;p__Bacteroidetes;c__Bacteroidia;o__Bacteroidales;f__Rikenellaceae;g__	0.376632	0.711289	1	1	5.65781e-06	4.25379e-06
k__Bacteria;p__Planctomycetes;c__Planctomycetia;o__Pirellulales;f__Pirellulaceae;g__A17	-1.36857	0.163836	0.583948	1	4.14889e-06	3.55388e-05		k__Bacteria;p__Firmicutes;c__Bacilli;o__Bacillales;f__Bacillaceae;g__Oceanobacillus	-1.90892	0.047952	0.243521	1	2.00435e-05	9.4431e-05		k__Bacteria;p__Elusimicrobia;c__Elusimicrobia;o__FAC88;f__;g__	0.979165	0.732268	1	1	6.30515e-06	5.5433e-07		k__Bacteria;p__Bacteroidetes;c__At12OctB3;o__;f__;g__	1.02705	0.421578	1	1	1.25241e-06	0			k__Bacteria;p__Firmicutes;c__Bacilli;o__Bacillales;f__Bacillaceae;g__Oceanobacillus	1.43132	0.202797	0.534147	1	0.000103195	2.00435e-05		k__Bacteria;p__Firmicutes;c__Clostridia;o__Clostridiales;f__Peptococcaceae;g__Desulfotomaculum	2.57325	0.004995	0.031049	1	4.32387e-05	4.14889e-06
k__Bacteria;p__Actinobacteria;c__Actinobacteria;o__Actinomycetales;f__Micrococcaceae;g__Rothia	-2.98056	0.000999001	0.0158413	0.776224	4.051e-06	8.17218e-05		k__Bacteria;p__Proteobacteria;c__Alphaproteobacteria;o__Rhizobiales;f__Rhizobiaceae;g__	0.978554	0.344655	0.802924	1	2.00102e-05	1.02809e-05		k__Bacteria;p__Acidobacteria;c__TM1;o__;f__;g__	1.07916	0.392607	1	1	6.30515e-06	0		k__Bacteria;p__Chloroflexi;c__TK10;o__AKYG885;f__Dolo_23;g__	1.02705	0.421578	1	1	6.30515e-06	0			k__Bacteria;p__Proteobacteria;c__Alphaproteobacteria;o__Rhizobiales;f__Rhizobiaceae;g__	-1.68607	0.103896	0.358788	1	6.1104e-06	2.00102e-05		k__Bacteria;p__Firmicutes;c__Bacilli;o__Bacillales;f__Thermoactinomycetaceae;g__	1.23262	0.253746	0.555383	1	1.00352e-05	4.051e-06
k__Bacteria;p__Proteobacteria;c__Gammaproteobacteria;o__Oceanospirillales;f__Alcanivoracaceae;g__Alcanivorax	-1.01678	0.322677	0.832958	1	4.04999e-06	7.53398e-06		k__Bacteria;p__Proteobacteria;c__Betaproteobacteria;o__Burkholderiales;f__Comamonadaceae;g__Variovorax	-1.47862	0.135864	0.493301	1	2.00007e-05	4.54742e-05		k__Bacteria;p__Acidobacteria;c__Acidobacteriia;o__Acidobacteriales;f__Acidobacteriaceae;g__Edaphobacter	1.07916	0.417582	1	1	6.30515e-06	0		k__Bacteria;p__Proteobacteria;c__Gammaproteobacteria;o__Pseudomonadales;f__Pseudomonadaceae;Other	0.939516	0.426573	1	1	3.6549e-05	2.26156e-05			k__Bacteria;p__Proteobacteria;c__Betaproteobacteria;o__Burkholderiales;f__Comamonadaceae;g__Variovorax	1.15053	0.334665	0.773914	1	5.06239e-05	2.00007e-05		k__Bacteria;p__Acidobacteria;c__EC1113;o__;f__;g__	1.45055	0.156843	0.421686	1	9.6112e-06	4.04999e-06
k__Bacteria;p__Tenericutes;c__Mollicutes;o__Anaeroplasmatales;f__Anaeroplasmataceae;g__Asteroleplasma	1.0011	0.447552	0.97028	1	3.98115e-06	1.25248e-06		k__Bacteria;p__Verrucomicrobia;c__[Spartobacteria];o__[Chthoniobacterales];f__[Chthoniobacteraceae];g__Candidatus Xiphinematobacter	3.17895	0.000999001	0.013618	0.776224	1.98146e-05	1.17243e-06		k__Bacteria;p__Actinobacteria;c__Actinobacteria;o__Actinomycetales;f__Cellulomonadaceae;g__Cellulomonas	-1.2222	0.242757	0.827068	1	6.25212e-06	1.63479e-05		k__Bacteria;p__Actinobacteria;c__Actinobacteria;o__Actinomycetales;f__Intrasporangiaceae;Other	-1.34132	0.430569	1	1	0	2.0567e-06			k__Bacteria;p__Verrucomicrobia;c__[Spartobacteria];o__[Chthoniobacterales];f__[Chthoniobacteraceae];g__Candidatus Xiphinematobacter	-3.22779	0.000999001	0.0115854	0.776224	0	1.98146e-05		k__Bacteria;p__Chloroflexi;c__Ellin6529;o__;f__;g__	1.3917	0.181818	0.439548	1	2.32654e-05	3.98115e-06
k__Bacteria;p__Actinobacteria;c__Actinobacteria;o__Actinomycetales;f__Microbacteriaceae;g__Leucobacter	-1.16081	0.250749	0.715235	1	3.94145e-06	2.33323e-05		k__Bacteria;p__Bacteroidetes;c__Bacteroidia;o__Bacteroidales;f__Porphyromonadaceae;g__Porphyromonas	0.975226	0.362637	0.802924	1	1.9713e-05	8.89267e-06		k__Bacteria;p__Proteobacteria;c__Alphaproteobacteria;o__Sphingomonadales;f__Erythrobacteraceae;g__	-2.62916	0.000999001	0.0277223	0.776224	6.24541e-06	0.000810238		k__Bacteria;p__Proteobacteria;c__Deltaproteobacteria;o__Desulfovibrionales;Other;Other	-0.856455	0.430569	1	1	2.50482e-06	5.20339e-06			k__Bacteria;p__Bacteroidetes;c__Bacteroidia;o__Bacteroidales;f__Porphyromonadaceae;g__Porphyromonas	-1.88581	0.00799201	0.0580354	1	0	1.9713e-05		k__Bacteria;p__Proteobacteria;c__Gammaproteobacteria;o__;f__;g__	2.66033	0.004995	0.031049	1	2.02301e-05	3.94145e-06
k__Bacteria;p__Actinobacteria;c__OPB41;o__;f__;g__	1.14862	0.292707	0.778882	1	3.74163e-06	1.72209e-06		k__Bacteria;p__Firmicutes;c__Clostridia;o__Clostridiales;f__[Tissierellaceae];g__Finegoldia	0.24725	0.814186	1	1	1.95805e-05	1.6595e-05		k__Bacteria;p__Proteobacteria;c__Betaproteobacteria;o__Rhodocyclales;f__Rhodocyclaceae;g__Dechloromonas	0.144738	0.886114	1	1	6.24541e-06	5.18853e-06		k__Bacteria;p__Verrucomicrobia;c__[Pedosphaerae];o__[Pedosphaerales];f__auto67_4W;g__	1.02705	0.430569	1	1	3.15258e-06	0			k__Bacteria;p__Firmicutes;c__Clostridia;o__Clostridiales;f__[Tissierellaceae];g__Finegoldia	-2.453	0.002997	0.0283984	1	0	1.95805e-05		k__Bacteria;p__Actinobacteria;c__Actinobacteria;o__Actinomycetales;f__Streptomycetaceae;g__	-1.02689	0.343656	0.686429	1	1.55434e-06	3.74163e-06
k__Bacteria;p__Chlamydiae;c__Chlamydiia;o__Chlamydiales;f__Parachlamydiaceae;g__Candidatus Protochlamydia	-1.00622	0.396603	0.957021	1	3.73917e-06	1.10246e-05		k__Bacteria;p__Firmicutes;c__Bacilli;o__Bacillales;f__Thermoactinomycetaceae;g__	1.27061	0.182817	0.542172	1	1.95663e-05	5.24093e-06		k__Bacteria;p__Bacteroidetes;c__Bacteroidia;o__Bacteroidales;f__[Barnesiellaceae];g__	1.07916	0.45954	1	1	6.19277e-06	0		k__Bacteria;p__Fusobacteria;c__Fusobacteriia;o__Fusobacteriales;f__Leptotrichiaceae;g__Leptotrichia	1.02705	0.432567	1	1	7.88144e-06	0			k__Bacteria;p__Firmicutes;c__Bacilli;o__Bacillales;f__Thermoactinomycetaceae;g__	-1.68819	0.00599401	0.0465734	1	0	1.95663e-05		k__Bacteria;p__Firmicutes;c__Clostridia;o__Clostridiales;f__Peptostreptococcaceae;g__	-0.116923	0.907093	1	1	3.30908e-06	3.73917e-06
k__Bacteria;p__Firmicutes;c__Bacilli;o__Bacillales;f__Bacillaceae;g__Anoxybacillus	0.290243	0.814186	1	1	3.71503e-06	2.93824e-06		k__Bacteria;p__Gemmatimonadetes;c__Gemmatimonadetes;o__;f__;g__	1.33885	0.18981	0.558646	1	1.94335e-05	6.94948e-06		k__Bacteria;p__Firmicutes;c__Bacilli;o__Bacillales;f__Thermoactinomycetaceae;g__Shimazuella	1.2457	0.23976	0.827068	1	6.14913e-06	1.07865e-06		k__Bacteria;p__Actinobacteria;c__Actinobacteria;o__Actinomycetales;f__Micromonosporaceae;g__Pilimelia	1.02705	0.434565	1	1	3.15258e-06	0			k__Bacteria;p__Gemmatimonadetes;c__Gemmatimonadetes;o__;f__;g__	-2.78555	0.000999001	0.0115854	0.776224	0	1.94335e-05		k__Bacteria;p__Firmicutes;c__Clostridia;o__Clostridiales;f__[Mogibacteriaceae];g__Anaerovorax	-1.41637	0.12987	0.379357	1	0	3.71503e-06
k__Bacteria;p__Firmicutes;c__Bacilli;o__Lactobacillales;f__Lactobacillaceae;g__Pediococcus	1.86177	0.0819181	0.413314	1	3.70867e-06	3.15141e-07		k__Bacteria;p__Proteobacteria;c__Deltaproteobacteria;o__Bdellovibrionales;f__Bdellovibrionaceae;g__Bdellovibrio	1.40353	0.195804	0.569812	1	1.93707e-05	8.04585e-06		k__Bacteria;p__Proteobacteria;c__Alphaproteobacteria;o__Rhizobiales;f__Rhizobiaceae;g__	-0.600938	0.699301	1	1	6.1104e-06	1.02809e-05		k__Bacteria;p__Acidobacteria;c__TM1;o__;f__;g__	1.02705	0.437562	1	1	6.30515e-06	0			k__Bacteria;p__Proteobacteria;c__Deltaproteobacteria;o__Bdellovibrionales;f__Bdellovibrionaceae;g__Bdellovibrio	0.571167	0.996004	1	1	5.30581e-05	1.93707e-05		k__Bacteria;p__Firmicutes;c__Bacilli;o__Lactobacillales;f__Lactobacillaceae;g__Pediococcus	-1.08798	0.292707	0.613028	1	1.20158e-06	3.70867e-06
k__Bacteria;p__Proteobacteria;c__Gammaproteobacteria;o__Enterobacteriales;f__Enterobacteriaceae;g__Yersinia	1.61071	0.0999001	0.456602	1	3.70403e-06	0		k__Bacteria;p__Actinobacteria;c__Actinobacteria;o__Actinomycetales;f__Nocardioidaceae;g__	-0.54651	0.62038	0.966414	1	1.91997e-05	2.56811e-05		k__Bacteria;p__Firmicutes;c__Bacilli;o__Bacillales;f__Planococcaceae;g__Solibacillus	-2.00052	0.048951	0.392113	1	6.07514e-06	3.19356e-05		k__Bacteria;p__Planctomycetes;c__Planctomycetia;o__Pirellulales;f__Pirellulaceae;g__A17	-1.37465	0.440559	1	1	0	4.14889e-06			k__Bacteria;p__Actinobacteria;c__Actinobacteria;o__Actinomycetales;f__Nocardioidaceae;g__	-0.380285	0.744256	1	1	1.51155e-05	1.91997e-05		k__Bacteria;p__Actinobacteria;c__Actinobacteria;o__Actinomycetales;f__Nocardiaceae;g__Nocardia	-1.31936	0.262737	0.563942	1	0	3.70403e-06
k__Bacteria;p__Actinobacteria;c__Actinobacteria;o__Actinomycetales;f__Dietziaceae;g__Dietzia	-0.6006	0.991009	1	1	3.66531e-06	9.86869e-06		k__Bacteria;p__Proteobacteria;c__Gammaproteobacteria;o__Pasteurellales;f__Pasteurellaceae;Other	1.36494	0.113886	0.453126	1	1.89422e-05	1.60196e-06		k__Bacteria;p__Actinobacteria;c__Actinobacteria;o__Actinomycetales;f__Microbacteriaceae;g__Leucobacter	-0.966754	0.462537	1	1	6.00734e-06	2.33323e-05		k__Bacteria;p__Bacteroidetes;c__Bacteroidia;o__Bacteroidales;f__Rikenellaceae;g__	-0.830711	0.442557	1	1	0.00567141	0.0078103			k__Bacteria;p__Proteobacteria;c__Gammaproteobacteria;o__Pasteurellales;f__Pasteurellaceae;Other	-1.26615	0.104895	0.360635	1	1.53284e-06	1.89422e-05		k__Bacteria;p__Proteobacteria;c__Epsilonproteobacteria;o__Campylobacterales;f__Helicobacteraceae;Other	0.527381	0.614386	0.897326	1	5.21267e-06	3.66531e-06
k__Bacteria;p__Verrucomicrobia;c__[Spartobacteria];o__[Chthoniobacterales];f__[Chthoniobacteraceae];g__heteroC45_4W	-1.91036	0.035964	0.236814	1	3.60658e-06	3.04146e-05		k__Bacteria;p__Proteobacteria;c__Alphaproteobacteria;o__Rhodospirillales;f__Acetobacteraceae;Other	2.64215	0.002997	0.0323427	1	1.88685e-05	1.40609e-06		k__Bacteria;p__Proteobacteria;c__Alphaproteobacteria;o__Rhizobiales;f__Phyllobacteriaceae;g__	-1.79552	0.0709291	0.444451	1	5.83195e-06	4.34941e-05		k__Bacteria;p__Firmicutes;c__Clostridia;o__Clostridiales;f__Christensenellaceae;g__Christensenella	0.803645	0.444555	1	1	0.000433649	0.000315275			k__Bacteria;p__Proteobacteria;c__Alphaproteobacteria;o__Rhodospirillales;f__Acetobacteraceae;Other	-1.59763	0.151848	0.471944	1	4.72886e-06	1.88685e-05		k__Bacteria;p__Firmicutes;c__Clostridia;o__Clostridiales;f__Veillonellaceae;g__Megasphaera	1.5532	0.038961	0.158496	1	3.67546e-05	3.60658e-06
k__Bacteria;p__Actinobacteria;c__Actinobacteria;o__Actinomycetales;f__Pseudonocardiaceae;g__Saccharopolyspora	0.746355	0.642358	1	1	3.49829e-06	1.45637e-06		k__Bacteria;p__Proteobacteria;c__Betaproteobacteria;o__Neisseriales;f__Neisseriaceae;g__Neisseria	1.55266	0.137862	0.495921	1	1.87875e-05	5.08457e-06		k__Bacteria;p__Proteobacteria;c__Alphaproteobacteria;o__Rhodobacterales;f__Rhodobacteraceae;g__Paracoccus	-0.237081	0.784216	1	1	5.68959e-06	6.81965e-06		k__Bacteria;p__Proteobacteria;c__Gammaproteobacteria;o__Pseudomonadales;f__Pseudomonadaceae;g__	-0.986017	0.445554	1	1	0.000149817	0.000283609			k__Bacteria;p__Proteobacteria;c__Betaproteobacteria;o__Neisseriales;f__Neisseriaceae;g__Neisseria	-1.27434	0.264735	0.644825	1	5.08505e-06	1.87875e-05		k__Bacteria;p__Actinobacteria;c__Acidimicrobiia;o__Acidimicrobiales;f__Iamiaceae;g__Iamia	-1.18175	0.507493	0.768658	1	0	3.49829e-06
k__Bacteria;p__Acidobacteria;c__Acidobacteria-6;o__iii1-15;f__;g__	-1.57533	0.01998	0.155245	1	3.44267e-06	7.66268e-05		k__Bacteria;p__Proteobacteria;c__Alphaproteobacteria;o__Rhodospirillales;f__Rhodospirillaceae;g__Telmatospirillum	3.11314	0.000999001	0.013618	0.776224	1.87692e-05	0		k__Bacteria;p__Firmicutes;c__Bacilli;o__Lactobacillales;f__Streptococcaceae;g__	-1.72693	0.04995	0.396033	1	5.58824e-06	2.1765e-05		k__Bacteria;p__Firmicutes;c__Clostridia;o__Clostridiales;f__Peptococcaceae;g__Desulfosporosinus	0.925293	0.447552	1	1	7.27384e-06	2.35047e-06			k__Bacteria;p__Proteobacteria;c__Alphaproteobacteria;o__Rhodospirillales;f__Rhodospirillaceae;g__Telmatospirillum	-2.88404	0.002997	0.0283984	1	0	1.87692e-05		k__Bacteria;p__Actinobacteria;c__Actinobacteria;o__Actinomycetales;f__Pseudonocardiaceae;g__	0.702459	0.585415	0.859862	1	7.05017e-06	3.44267e-06
k__Bacteria;p__Planctomycetes;c__Phycisphaerae;o__Phycisphaerales;f__;g__	-1.18243	0.15984	0.572331	1	3.42932e-06	5.74958e-05		k__Bacteria;p__Proteobacteria;c__Betaproteobacteria;o__SC-I-84;f__;g__	0.332613	0.671329	1	1	1.84574e-05	1.23453e-05		k__Bacteria;p__Chloroflexi;c__TK17;o__;f__;g__	0.925654	0.732268	1	1	5.4457e-06	7.43915e-07		k__Bacteria;p__Proteobacteria;c__Alphaproteobacteria;o__Sphingomonadales;f__Sphingomonadaceae;g__Blastomonas	-1.36667	0.448551	1	1	0	1.28988e-06			k__Bacteria;p__Proteobacteria;c__Betaproteobacteria;o__SC-I-84;f__;g__	-0.929851	0.491508	0.844916	1	4.72886e-06	1.84574e-05		k__Bacteria;p__Firmicutes;c__Bacilli;o__Bacillales;f__Paenibacillaceae;g__Paenibacillus	1.52607	0.038961	0.158496	1	3.20112e-05	3.42932e-06
k__Bacteria;p__Actinobacteria;c__Acidimicrobiia;o__Acidimicrobiales;f__AKIW874;g__	1.0507	0.420579	0.97028	1	3.42932e-06	0		k__Bacteria;p__Firmicutes;c__Bacilli;o__Bacillales;f__Planococcaceae;Other	-1.66926	0.0899101	0.375592	1	1.84537e-05	6.7712e-05		k__Bacteria;p__Proteobacteria;c__Epsilonproteobacteria;o__Campylobacterales;f__Helicobacteraceae;Other	-0.544911	0.6004	1	1	5.37921e-06	7.30442e-06		k__Bacteria;p__TM7;c__TM7-1;o__;f__;g__	-0.736197	0.450549	1	1	4.08428e-06	9.07161e-06			k__Bacteria;p__Firmicutes;c__Bacilli;o__Bacillales;f__Planococcaceae;Other	0.657847	0.916084	1	1	4.10099e-05	1.84537e-05		k__Bacteria;p__Firmicutes;c__Bacilli;o__Bacillales;f__Paenibacillaceae;g__	-0.860646	0.64036	0.919703	1	0	3.42932e-06
k__Bacteria;p__Proteobacteria;c__Alphaproteobacteria;o__Sphingomonadales;f__Sphingomonadaceae;g__Kaistobacter	-0.491912	0.693307	1	1	3.39947e-06	5.50973e-06		k__Bacteria;p__Firmicutes;c__Bacilli;o__Gemellales;f__;g__	2.78759	0.004995	0.0451293	1	1.82657e-05	4.4424e-06		k__Bacteria;p__Actinobacteria;c__Actinobacteria;o__Actinomycetales;f__Nocardioidaceae;g__Nocardioides	0.00403707	0.998002	1	1	5.21116e-06	5.1927e-06		k__Bacteria;p__Firmicutes;c__Bacilli;o__Bacillales;f__Paenibacillaceae;g__Paenibacillus	0.819293	0.451548	1	1	0.000228363	0.00015634			k__Bacteria;p__Firmicutes;c__Bacilli;o__Gemellales;f__;g__	-0.546663	0.592408	0.967018	1	1.45821e-05	1.82657e-05		k__Bacteria;p__Proteobacteria;c__Alphaproteobacteria;o__Sphingomonadales;f__Sphingomonadaceae;Other	-0.983068	0.487512	0.750093	1	4.1877e-07	3.39947e-06
k__Bacteria;p__Actinobacteria;c__Thermoleophilia;o__Solirubrobacterales;f__Conexibacteraceae;g__	-1.61799	0.103896	0.46395	1	3.36209e-06	1.02972e-05		k__Bacteria;p__Actinobacteria;c__Actinobacteria;o__Actinomycetales;f__Actinomycetaceae;g__Actinomyces	-0.601004	0.572428	0.924691	1	1.79892e-05	2.55314e-05		k__Bacteria;p__Firmicutes;c__Bacilli;o__Bacillales;f__Paenibacillaceae;g__	-1.02861	0.33966	1	1	5.18057e-06	1.51928e-05		k__Bacteria;p__Proteobacteria;c__Alphaproteobacteria;o__Rhodospirillales;f__Acetobacteraceae;Other	1.02705	0.451548	1	1	4.72886e-06	0			k__Bacteria;p__Actinobacteria;c__Actinobacteria;o__Actinomycetales;f__Actinomycetaceae;g__Actinomyces	-2.01279	0.033966	0.165985	1	3.12271e-06	1.79892e-05		k__Bacteria;p__Actinobacteria;c__Rubrobacteria;o__Rubrobacterales;f__Rubrobacteraceae;g__Rubrobacter	4.38742	0.000999001	0.00913204	0.776224	8.16448e-05	3.36209e-06
k__Bacteria;p__Chloroflexi;c__Ktedonobacteria;o__Ktedonobacterales;f__Ktedonobacteraceae;g__	0.841187	0.471528	0.97028	1	3.28411e-06	1.51362e-06		k__Bacteria;p__Spirochaetes;c__Spirochaetes;o__Spirochaetales;f__Spirochaetaceae;g__	3.09912	0.000999001	0.013618	0.776224	1.76941e-05	0		k__Bacteria;p__Actinobacteria;c__Actinobacteria;o__Actinomycetales;f__Micromonosporaceae;Other	0.0851699	0.962038	1	1	5.12096e-06	4.75166e-06		k__Bacteria;p__Proteobacteria;c__Alphaproteobacteria;o__Sphingomonadales;f__Sphingomonadaceae;g__Kaistobacter	-1.27749	0.454545	1	1	0	3.39947e-06			k__Bacteria;p__Spirochaetes;c__Spirochaetes;o__Spirochaetales;f__Spirochaetaceae;g__	-2.87105	0.000999001	0.0115854	0.776224	0	1.76941e-05		k__Bacteria;p__Fusobacteria;c__Fusobacteriia;o__Fusobacteriales;f__Leptotrichiaceae;g__Leptotrichia	1.60408	0.010989	0.0588859	1	4.63677e-05	3.28411e-06
k__Bacteria;p__Proteobacteria;c__Alphaproteobacteria;o__Rhizobiales;f__Bradyrhizobiaceae;g__Balneimonas	-0.587889	0.584416	1	1	3.25358e-06	5.32205e-06		k__Bacteria;p__Proteobacteria;c__Deltaproteobacteria;o__Myxococcales;f__Haliangiaceae;g__	-0.359728	0.901099	1	1	1.7121e-05	2.58402e-05		k__Bacteria;p__Firmicutes;c__Bacilli;o__Lactobacillales;f__Lactobacillaceae;g__Pediococcus	2.06229	0.020979	0.22028	1	5.11821e-06	3.15141e-07		k__Bacteria;p__Proteobacteria;c__Alphaproteobacteria;o__Rhodospirillales;f__Rhodospirillaceae;g__Roseospira	1.02705	0.456543	1	1	1.27697e-06	0			k__Bacteria;p__Proteobacteria;c__Deltaproteobacteria;o__Myxococcales;f__Haliangiaceae;g__	-1.80382	0.040959	0.186112	1	1.73517e-06	1.7121e-05		k__Bacteria;p__Actinobacteria;c__Actinobacteria;o__Actinomycetales;f__Thermomonosporaceae;g__Actinocorallia	1.23855	0.164835	0.428351	1	2.01148e-05	3.25358e-06
k__Bacteria;p__Actinobacteria;c__Actinobacteria;o__Actinomycetales;f__Microbacteriaceae;g__Microbacterium	-1.99462	0.042957	0.264902	1	3.24403e-06	2.00349e-05		k__Bacteria;p__Proteobacteria;c__Alphaproteobacteria;o__Rhizobiales;f__Beijerinckiaceae;Other	1.65525	0.00899101	0.0678254	1	1.62005e-05	5.52762e-07		k__Bacteria;p__Proteobacteria;c__Betaproteobacteria;o__Neisseriales;f__Neisseriaceae;g__Neisseria	9.05072e-05	1	1	1	5.08505e-06	5.08457e-06		k__Bacteria;p__Proteobacteria;c__Betaproteobacteria;o__Burkholderiales;f__Comamonadaceae;g__Ramlibacter	1.02705	0.464535	1	1	2.72285e-06	0			k__Bacteria;p__Proteobacteria;c__Alphaproteobacteria;o__Rhizobiales;f__Beijerinckiaceae;Other	-1.44149	0.0569431	0.248566	1	1.36143e-06	1.62005e-05		k__Bacteria;p__Proteobacteria;c__Gammaproteobacteria;o__Pseudomonadales;f__Moraxellaceae;g__Acinetobacter	3.74955	0.001998	0.0147852	1	5.5967e-05	3.24403e-06
k__Bacteria;p__Proteobacteria;c__Alphaproteobacteria;o__Rhizobiales;f__Phyllobacteriaceae;Other	-2.09667	0.010989	0.102873	1	3.21389e-06	3.70402e-05		k__Bacteria;p__Proteobacteria;c__Deltaproteobacteria;o__Desulfuromonadales;f__Geobacteraceae;g__Geobacter	3.28708	0.000999001	0.013618	0.776224	1.60896e-05	0		k__Bacteria;p__Actinobacteria;c__Actinobacteria;o__Actinomycetales;f__Nocardioidaceae;g__Kribbella	0.818715	0.673327	1	1	5.08505e-06	1.10552e-06		k__Bacteria;p__Actinobacteria;c__Actinobacteria;o__Actinomycetales;f__Geodermatophilaceae;g__Geodermatophilus	1.02705	0.465534	1	1	1.20147e-06	0			k__Bacteria;p__Proteobacteria;c__Deltaproteobacteria;o__Desulfuromonadales;f__Geobacteraceae;g__Geobacter	-3.04517	0.000999001	0.0115854	0.776224	0	1.60896e-05		k__Bacteria;p__Proteobacteria;c__Alphaproteobacteria;o__Rhizobiales;f__Bradyrhizobiaceae;Other	2.49186	0.000999001	0.00913204	0.776224	5.83621e-05	3.21389e-06
k__Bacteria;p__Proteobacteria;c__Deltaproteobacteria;o__Myxococcales;f__Polyangiaceae;g__	-0.874379	0.58042	1	1	3.20301e-06	1.28125e-05		k__Bacteria;p__Firmicutes;c__Bacilli;o__Bacillales;f__Listeriaceae;g__Brochothrix	0.386227	0.608392	0.963969	1	1.60488e-05	9.75311e-06		k__Bacteria;p__Gemmatimonadetes;c__Gemmatimonadetes;o__Ellin5290;f__;g__	0.839557	0.847153	1	1	5.08505e-06	1.07126e-06		k__Bacteria;p__Proteobacteria;c__Alphaproteobacteria;o__Rhizobiales;f__Xanthobacteraceae;g__Labrys	1.02705	0.46953	1	1	1.20147e-06	0			k__Bacteria;p__Firmicutes;c__Bacilli;o__Bacillales;f__Listeriaceae;g__Brochothrix	-1.33514	0.02997	0.156287	1	0	1.60488e-05		k__Bacteria;p__Proteobacteria;c__Betaproteobacteria;o__Burkholderiales;f__Burkholderiaceae;Other	1.40504	0.163836	0.428351	1	1.1651e-05	3.20301e-06
k__Archaea;p__Crenarchaeota;c__MBGA;o__NRP-J;f__;g__	1.46881	0.201798	0.664395	1	3.17908e-06	0		k__Bacteria;p__Nitrospirae;c__Nitrospira;o__Nitrospirales;f__[Thermodesulfovibrionaceae];g__	1.45054	0.031968	0.178699	1	1.57154e-05	0		k__Bacteria;p__Proteobacteria;c__Alphaproteobacteria;o__Rhizobiales;f__Hyphomicrobiaceae;g__Devosia	-1.02287	0.436563	1	1	4.98418e-06	0.000292318		k__Bacteria;p__Proteobacteria;c__Gammaproteobacteria;o__Pseudomonadales;f__Moraxellaceae;Other	1.02705	0.46953	1	1	2.72285e-06	0			k__Bacteria;p__Nitrospirae;c__Nitrospira;o__Nitrospirales;f__[Thermodesulfovibrionaceae];g__	-1.34379	0.0709291	0.281183	1	0	1.57154e-05		k__Archaea;p__Crenarchaeota;c__MBGA;o__NRP-J;f__;g__	1.42534	0.000999001	0.00913204	0.776224	0.000315977	3.17908e-06
k__Bacteria;p__Bacteroidetes;c__Bacteroidia;o__Bacteroidales;f__Porphyromonadaceae;g__Porphyromonas	-1.03009	0.365634	0.90477	1	3.17195e-06	8.89267e-06		k__Bacteria;p__Actinobacteria;c__Thermoleophilia;o__Solirubrobacterales;f__Conexibacteraceae;g__Conexibacter	0.838262	0.556444	0.904512	1	1.56207e-05	6.53781e-06		k__Bacteria;p__Armatimonadetes;c__Armatimonadia;o__FW68;f__;g__	0.298556	0.758242	1	1	4.87738e-06	3.54306e-06		k__Bacteria;p__Actinobacteria;c__Actinobacteria;o__Actinomycetales;f__Dietziaceae;Other	1.02705	0.470529	1	1	2.40294e-06	0			k__Bacteria;p__Actinobacteria;c__Thermoleophilia;o__Solirubrobacterales;f__Conexibacteraceae;g__Conexibacter	-1.00648	0.441558	0.818854	1	4.17069e-06	1.56207e-05		k__Bacteria;p__Firmicutes;c__Clostridia;o__Clostridiales;f__Ruminococcaceae;Other	1.5282	0.126873	0.37483	1	1.9713e-05	3.17195e-06
k__Bacteria;p__Verrucomicrobia;c__[Spartobacteria];o__[Chthoniobacterales];f__[Chthoniobacteraceae];g__Candidatus Xiphinematobacter	0.89592	0.340659	0.859391	1	3.06419e-06	1.17243e-06		k__Bacteria;p__Proteobacteria;c__Deltaproteobacteria;o__Myxococcales;f__Myxococcaceae;g__	0.837862	0.41958	0.802924	1	1.53354e-05	8.88782e-06		k__Bacteria;p__Cyanobacteria;c__Chloroplast;o__Stramenopiles;f__;g__	-0.290914	0.796204	1	1	4.73083e-06	6.17172e-06		k__Bacteria;p__Firmicutes;c__Bacilli;o__Bacillales;f__Paenibacillaceae;Other	1.02705	0.470529	1	1	1.14764e-06	0			k__Bacteria;p__Proteobacteria;c__Deltaproteobacteria;o__Myxococcales;f__Myxococcaceae;g__	-2.96807	0.000999001	0.0115854	0.776224	0	1.53354e-05		k__Bacteria;p__Proteobacteria;c__Alphaproteobacteria;o__Rhizobiales;f__Aurantimonadaceae;g__	2.64508	0.003996	0.0260916	1	1.98146e-05	3.06419e-06
k__Bacteria;p__Proteobacteria;c__Betaproteobacteria;o__Burkholderiales;f__Oxalobacteraceae;g__Collimonas	1.64724	0.107892	0.468336	1	3.05489e-06	5.39696e-07		k__Bacteria;p__Actinobacteria;c__Actinobacteria;o__Bifidobacteriales;f__Bifidobacteriaceae;Other	1.58733	0.025974	0.15406	1	1.52498e-05	1.11643e-06		k__Bacteria;p__Proteobacteria;c__Betaproteobacteria;o__SC-I-84;f__;g__	-0.609591	0.705295	1	1	4.72886e-06	1.23453e-05		k__Bacteria;p__Bacteroidetes;c__Flavobacteriia;o__Flavobacteriales;f__Flavobacteriaceae;g__Myroides	1.02705	0.472527	1	1	3.6044e-06	0			k__Bacteria;p__Actinobacteria;c__Actinobacteria;o__Bifidobacteriales;f__Bifidobacteriaceae;Other	-1.59311	0.00799201	0.0580354	1	0	1.52498e-05		k__Bacteria;p__Firmicutes;c__Clostridia;o__Clostridiales;f__Lachnospiraceae;g__Butyrivibrio	-0.924092	0.340659	0.685731	1	1.25207e-06	3.05489e-06
k__Bacteria;p__Actinobacteria;c__Actinobacteria;o__Actinomycetales;f__Micrococcaceae;Other	1.49313	0.175824	0.612625	1	2.98247e-06	4.6675e-07		k__Bacteria;p__Proteobacteria;c__Gammaproteobacteria;o__;f__;g__	0.841368	0.408591	0.802924	1	1.52252e-05	8.41205e-06		k__Bacteria;p__Proteobacteria;c__Alphaproteobacteria;o__Rhodospirillales;f__Acetobacteraceae;Other	0.74293	0.866134	1	1	4.72886e-06	1.40609e-06		k__Bacteria;p__Firmicutes;c__Clostridia;o__Clostridiales;f__Veillonellaceae;g__Sporomusa	-0.866377	0.473526	1	1	2.93928e-05	5.11218e-05			k__Bacteria;p__Proteobacteria;c__Gammaproteobacteria;o__;f__;g__	-2.82279	0.004995	0.0412885	1	0	1.52252e-05		k__Bacteria;p__Proteobacteria;c__Betaproteobacteria;o__Burkholderiales;f__Oxalobacteraceae;Other	0.823968	0.395604	0.712468	1	5.80391e-06	2.98247e-06
k__Bacteria;p__Actinobacteria;c__Actinobacteria;o__Actinomycetales;f__Micromonosporaceae;Other	-0.514468	0.608392	1	1	2.94192e-06	4.75166e-06		k__Bacteria;p__Actinobacteria;c__Actinobacteria;o__Actinomycetales;f__Dermabacteraceae;g__Brachybacterium	-1.2869	0.236763	0.652358	1	1.52186e-05	5.94254e-05		k__Bacteria;p__Firmicutes;c__Bacilli;o__Lactobacillales;f__Leuconostocaceae;g__Leuconostoc	-1.39885	0.004995	0.0862471	1	4.67181e-06	8.9998e-05		k__Bacteria;p__Verrucomicrobia;c__Opitutae;o__HA64;f__;g__	0.988298	0.474525	1	1	0.000367341	0.000114895			k__Bacteria;p__Actinobacteria;c__Actinobacteria;o__Actinomycetales;f__Dermabacteraceae;g__Brachybacterium	-1.20853	0.224775	0.567047	1	6.99456e-06	1.52186e-05		k__Bacteria;p__Firmicutes;c__Clostridia;o__Clostridiales;f__[Tissierellaceae];g__	-1.08087	0.509491	0.770183	1	0	2.94192e-06
k__Bacteria;p__Proteobacteria;c__Alphaproteobacteria;o__Rhodobacterales;f__Rhodobacteraceae;g__Paracoccus	-0.963168	0.373626	0.921612	1	2.9066e-06	6.81965e-06		k__Bacteria;p__Actinobacteria;c__Actinobacteria;o__Actinomycetales;f__Microbacteriaceae;g__Agromyces	1.87155	0.011988	0.0862471	1	1.51815e-05	1.3765e-06		k__Bacteria;p__Firmicutes;c__Clostridia;o__Clostridiales;f__[Tissierellaceae];g__Anaerococcus	-2.29554	0.018981	0.207722	1	4.48358e-06	4.03162e-05		k__Bacteria;p__Verrucomicrobia;c__[Spartobacteria];o__[Chthoniobacterales];f__[Chthoniobacteraceae];g__	-0.937193	0.474525	1	1	2.74909e-06	8.5111e-06			k__Bacteria;p__Actinobacteria;c__Actinobacteria;o__Actinomycetales;f__Microbacteriaceae;g__Agromyces	-1.72271	0.01998	0.114996	1	1.36143e-06	1.51815e-05		k__Bacteria;p__TM7;c__TM7-3;o__CW040;f__F16;g__	0.30339	0.817183	1	1	3.83135e-06	2.9066e-06
k__Bacteria;p__TM6;c__SJA-4;o__;f__;g__	-1.53059	0.153846	0.567793	1	2.89945e-06	1.2112e-05		k__Bacteria;p__Bacteroidetes;c__Cytophagia;o__Cytophagales;f__[Amoebophilaceae];g__Candidatus Amoebophilus	-1.03178	0.383616	0.802924	1	1.51468e-05	5.13738e-05		k__Bacteria;p__Firmicutes;c__Bacilli;o__Bacillales;f__Bacillaceae;g__Anoxybacillus	0.404033	0.737263	1	1	4.35404e-06	2.93824e-06		k__Bacteria;p__Firmicutes;c__Bacilli;o__Turicibacterales;f__Turicibacteraceae;g__Turicibacter	1.02705	0.47952	1	1	4.66251e-05	0			k__Bacteria;p__Bacteroidetes;c__Cytophagia;o__Cytophagales;f__[Amoebophilaceae];g__Candidatus Amoebophilus	-2.19281	0.017982	0.105849	1	1.21432e-06	1.51468e-05		k__Bacteria;p__Proteobacteria;c__Betaproteobacteria;Other;Other;Other	1.41544	0.13986	0.399527	1	8.90148e-06	2.89945e-06
k__Bacteria;p__Actinobacteria;c__Thermoleophilia;o__Solirubrobacterales;f__Patulibacteraceae;g__	-0.245969	0.841159	1	1	2.88152e-06	3.53978e-06		k__Bacteria;p__Proteobacteria;c__Deltaproteobacteria;o__MIZ46;f__;g__	2.2164	0.014985	0.103959	1	1.50553e-05	1.19745e-06		k__Bacteria;p__Proteobacteria;c__Betaproteobacteria;o__Burkholderiales;f__Burkholderiaceae;g__Burkholderia	0.376389	0.682318	1	1	4.35218e-06	2.93485e-06		k__Bacteria;p__Proteobacteria;c__Deltaproteobacteria;o__Myxococcales;f__Haliangiaceae;g__	1.02705	0.47952	1	1	1.73517e-06	0			k__Bacteria;p__Proteobacteria;c__Deltaproteobacteria;o__MIZ46;f__;g__	-1.67682	0.11988	0.398063	1	2.72285e-06	1.50553e-05		k__Bacteria;p__Gemmatimonadetes;c__Gemmatimonadetes;o__Gemmatimonadales;f__;g__	1.19742	0.156843	0.421686	1	2.47622e-05	2.88152e-06
k__Bacteria;p__Actinobacteria;c__Actinobacteria;o__Actinomycetales;f__Dermacoccaceae;g__Dermacoccus	-2.0176	0.0539461	0.312807	1	2.82937e-06	1.38319e-05		k__Bacteria;p__Firmicutes;c__Clostridia;o__Clostridiales;f__Veillonellaceae;g__Veillonella	0.698765	0.533467	0.88005	1	1.48915e-05	8.46961e-06		k__Bacteria;p__Proteobacteria;c__Deltaproteobacteria;o__Desulfovibrionales;f__Desulfovibrionaceae;Other	-0.0489957	0.97003	1	1	4.31616e-06	4.46177e-06		k__Bacteria;p__Firmicutes;c__Bacilli;o__Bacillales;f__Staphylococcaceae;Other	-1.26639	0.480519	1	1	0	2.69813e-06			k__Bacteria;p__Firmicutes;c__Clostridia;o__Clostridiales;f__Veillonellaceae;g__Veillonella	-0.342321	0.772228	1	1	1.05696e-05	1.48915e-05		k__Bacteria;p__Actinobacteria;c__Actinobacteria;o__Actinomycetales;f__Dermacoccaceae;g__Dermacoccus	2.64505	0.000999001	0.00913204	0.776224	0.000110439	2.82937e-06
k__Bacteria;p__Proteobacteria;c__Alphaproteobacteria;o__Rhodospirillales;f__Acetobacteraceae;g__Roseomonas	-0.803853	0.519481	0.97028	1	2.8226e-06	6.97688e-06		k__Bacteria;p__Proteobacteria;c__Betaproteobacteria;o__Burkholderiales;f__Alcaligenaceae;g__Sutterella	2.497	0.00799201	0.0633652	1	1.48495e-05	1.06854e-06		k__Bacteria;p__Actinobacteria;c__Actinobacteria;o__Actinomycetales;f__Nocardiaceae;g__Nocardia	-1.32974	0.137862	0.605191	1	4.21014e-06	2.17567e-05		k__Bacteria;p__Bacteroidetes;c__Flavobacteriia;o__Flavobacteriales;f__[Weeksellaceae];g__Chryseobacterium	1.02705	0.482517	1	1	2.07061e-05	0			k__Bacteria;p__Proteobacteria;c__Betaproteobacteria;o__Burkholderiales;f__Alcaligenaceae;g__Sutterella	0.812562	0.657343	1	1	3.75083e-05	1.48495e-05		k__Bacteria;p__Actinobacteria;c__Actinobacteria;o__Actinomycetales;f__Sanguibacteraceae;g__Sanguibacter	1.71064	0.025974	0.117336	1	4.85943e-05	2.8226e-06
k__Bacteria;p__Verrucomicrobia;c__[Pedosphaerae];o__[Pedosphaerales];f__Ellin517;g__	0.198403	0.751249	1	1	2.74133e-06	2.06773e-06		k__Bacteria;p__Proteobacteria;c__Gammaproteobacteria;o__Legionellales;f__Legionellaceae;g__Legionella	1.68025	0.0629371	0.298184	1	1.4538e-05	2.49115e-06		k__Bacteria;p__Actinobacteria;c__Thermoleophilia;o__Solirubrobacterales;f__Conexibacteraceae;g__Conexibacter	-0.623497	0.57043	1	1	4.17069e-06	6.53781e-06		k__Bacteria;p__Chloroflexi;c__Ktedonobacteria;o__Thermogemmatisporales;f__Thermogemmatisporaceae;g__	1.02705	0.482517	1	1	1.13202e-06	0			k__Bacteria;p__Proteobacteria;c__Gammaproteobacteria;o__Legionellales;f__Legionellaceae;g__Legionella	-1.94446	0.013986	0.0876382	1	0	1.4538e-05		k__Bacteria;p__Verrucomicrobia;c__[Pedosphaerae];o__[Pedosphaerales];f__Ellin517;g__	-0.860646	1	1	1	0	2.74133e-06
k__Bacteria;p__TM7;c__TM7-3;o__;f__;g__	-0.946749	0.460539	0.97028	1	2.71519e-06	7.8633e-06		k__Bacteria;p__Proteobacteria;c__Betaproteobacteria;o__Burkholderiales;f__Burkholderiaceae;g__Lautropia	1.24971	0.211788	0.60723	1	1.4247e-05	3.34644e-06		k__Bacteria;p__Proteobacteria;c__Gammaproteobacteria;o__Enterobacteriales;f__Enterobacteriaceae;g__Proteus	0.546221	0.959041	1	1	4.10745e-06	1.97488e-06		k__Bacteria;p__Actinobacteria;c__Actinobacteria;o__Actinomycetales;f__Actinospicaceae;g__	0.98649	0.483516	1	1	8.14628e-06	1.36648e-06			k__Bacteria;p__Proteobacteria;c__Betaproteobacteria;o__Burkholderiales;f__Burkholderiaceae;g__Lautropia	-1.60312	0.017982	0.105849	1	0	1.4247e-05		k__Bacteria;p__Proteobacteria;c__Gammaproteobacteria;o__Pseudomonadales;Other;Other	2.09702	0.017982	0.0878744	1	2.00839e-05	2.71519e-06
k__Bacteria;p__Firmicutes;c__Bacilli;o__Bacillales;f__Staphylococcaceae;Other	1.07498	0.391608	0.95033	1	2.69813e-06	5.33004e-07		k__Bacteria;p__Proteobacteria;c__Betaproteobacteria;o__Burkholderiales;f__Oxalobacteraceae;Other	0.672536	0.651349	0.989989	1	1.42403e-05	8.47002e-06		k__Bacteria;p__TM7;c__TM7-1;o__;f__;g__	-1.92731	0.0559441	0.402486	1	4.08428e-06	3.80331e-05		k__Bacteria;p__Acidobacteria;c__Acidobacteria-6;o__iii1-15;f__RB40;g__	1.02705	0.484515	1	1	1.36143e-06	0			k__Bacteria;p__Proteobacteria;c__Betaproteobacteria;o__Burkholderiales;f__Oxalobacteraceae;Other	-3.4729	0.000999001	0.0115854	0.776224	0	1.42403e-05		k__Bacteria;p__Firmicutes;c__Clostridia;o__Clostridiales;f__;g__	-1.11937	0.472527	0.732842	1	0	2.69813e-06
k__Bacteria;p__Actinobacteria;c__Actinobacteria;o__Actinomycetales;f__Frankiaceae;g__	-1.99412	0.000999001	0.0158413	0.776224	2.69145e-06	3.63638e-05		k__Bacteria;p__TM7;c__TM7-3;o__EW055;f__;g__	1.73878	0.00799201	0.0633652	1	1.42086e-05	0		k__Bacteria;p__Acidobacteria;c__Solibacteres;o__Solibacterales;f__;g__	-0.992298	0.534466	1	1	3.78302e-06	5.63496e-05		k__Bacteria;p__Actinobacteria;c__Actinobacteria;o__Actinomycetales;f__Nocardiopsaceae;g__Prauseria	1.02705	0.485514	1	1	1.35807e-06	0			k__Bacteria;p__TM7;c__TM7-3;o__EW055;f__;g__	-1.61082	0.004995	0.0412885	1	0	1.42086e-05		k__Bacteria;p__Proteobacteria;c__Gammaproteobacteria;o__Xanthomonadales;f__Xanthomonadaceae;g__	1.97302	0.002997	0.0207917	1	2.80074e-05	2.69145e-06
k__Bacteria;p__Actinobacteria;c__Actinobacteria;o__Actinomycetales;f__Streptomycetaceae;Other	-1.3947	0.186813	0.63664	1	2.60981e-06	7.56314e-06		k__Bacteria;p__Proteobacteria;c__Betaproteobacteria;o__Nitrosomonadales;f__Nitrosomonadaceae;g__	3.91021	0.000999001	0.013618	0.776224	1.36247e-05	5.5433e-07		k__Bacteria;p__Bacteroidetes;c__Flavobacteriia;o__Flavobacteriales;f__Flavobacteriaceae;g__Myroides	1.07916	0.495504	1	1	3.6044e-06	0		k__Bacteria;p__Bacteroidetes;c__Bacteroidia;o__Bacteroidales;f__[Barnesiellaceae];g__	1.02705	0.485514	1	1	6.19277e-06	0			k__Bacteria;p__Proteobacteria;c__Betaproteobacteria;o__Nitrosomonadales;f__Nitrosomonadaceae;g__	-1.49808	0.144855	0.464462	1	6.54684e-06	1.36247e-05		k__Bacteria;p__Firmicutes;c__Clostridia;o__Clostridiales;f__[Tissierellaceae];g__Sedimentibacter	-0.245024	0.872128	1	1	2.00653e-06	2.60981e-06
k__Bacteria;p__Proteobacteria;c__Gammaproteobacteria;o__Legionellales;f__Coxiellaceae;g__Aquicella	-0.570599	0.679321	1	1	2.582e-06	5.28017e-06		k__Bacteria;p__Chloroflexi;c__Ktedonobacteria;o__JG30-KF-AS9;f__;g__	2.42835	0.00699301	0.0578039	1	1.34681e-05	0		k__Bacteria;p__Proteobacteria;c__Betaproteobacteria;o__Nitrosomonadales;f__Nitrosomonadaceae;Other	0.662043	0.554446	1	1	3.58685e-06	1.79985e-06		k__Bacteria;p__Actinobacteria;c__Actinobacteria;o__Actinomycetales;f__Pseudonocardiaceae;g__Saccharopolyspora	-1.33696	0.486513	1	1	0	3.49829e-06			k__Bacteria;p__Chloroflexi;c__Ktedonobacteria;o__JG30-KF-AS9;f__;g__	-2.24964	0.011988	0.080299	1	0	1.34681e-05		k__Bacteria;p__Tenericutes;c__Mollicutes;o__Anaeroplasmatales;f__Anaeroplasmataceae;g__Anaeroplasma	1.09274	0.302697	0.627189	1	7.38258e-06	2.582e-06
k__Bacteria;p__Elusimicrobia;c__Elusimicrobia;o__FAC88;f__;g__	0.802888	0.732268	1	1	2.582e-06	5.5433e-07		k__Bacteria;p__Proteobacteria;c__Alphaproteobacteria;o__Rhizobiales;f__Phyllobacteriaceae;g__Mesorhizobium	-0.223367	0.86014	1	1	1.30029e-05	1.60632e-05		k__Bacteria;p__Actinobacteria;c__Actinobacteria;o__Actinomycetales;f__Geodermatophilaceae;g__Modestobacter	1.4608	0.212787	0.783581	1	3.58476e-06	0		k__Bacteria;p__Proteobacteria;c__Alphaproteobacteria;o__Rhizobiales;f__Beijerinckiaceae;Other	1.02705	0.488511	1	1	1.36143e-06	0			k__Bacteria;p__Proteobacteria;c__Alphaproteobacteria;o__Rhizobiales;f__Phyllobacteriaceae;g__Mesorhizobium	-1.57165	0.0719281	0.282263	1	1.21432e-06	1.30029e-05		k__Archaea;p__Euryarchaeota;c__Methanomicrobia;o__Methanocellales;f__Methanocellaceae;g__Methanocella	0.905247	0.398601	0.712468	1	6.24171e-06	2.582e-06
k__Bacteria;p__Proteobacteria;c__Betaproteobacteria;o__Burkholderiales;f__Comamonadaceae;g__Tepidimonas	0.716281	0.501499	0.97028	1	2.55888e-06	1.35541e-06		k__Bacteria;p__Actinobacteria;c__Actinobacteria;o__Actinomycetales;f__Promicromonosporaceae;g__Xylanimicrobium	-1.2101	0.217782	0.608693	1	1.27274e-05	3.79144e-05		k__Bacteria;p__Acidobacteria;c__Solibacteres;o__Solibacterales;f__Solibacteraceae;g__	-0.71544	0.776224	1	1	3.47034e-06	1.31094e-05		k__Bacteria;p__Proteobacteria;c__Betaproteobacteria;o__Burkholderiales;f__Burkholderiaceae;g__Salinispora	1.02705	0.48951	1	1	1.20147e-06	0			k__Bacteria;p__Actinobacteria;c__Actinobacteria;o__Actinomycetales;f__Promicromonosporaceae;g__Xylanimicrobium	-1.0644	0.402597	0.818854	1	2.72175e-06	1.27274e-05		k__Bacteria;p__Actinobacteria;c__Actinobacteria;o__Actinomycetales;f__Gordoniaceae;g__Gordonia	-1.38772	0.25974	0.562168	1	0	2.55888e-06
k__Bacteria;p__Firmicutes;c__Bacilli;o__Bacillales;f__Paenibacillaceae;g__Ammoniphilus	-0.706372	0.76024	1	1	2.44662e-06	8.55924e-06		k__Bacteria;p__Proteobacteria;c__Gammaproteobacteria;o__Xanthomonadales;f__Xanthomonadaceae;g__Thermomonas	1.47063	0.0759241	0.331421	1	1.25802e-05	4.6675e-07		k__Bacteria;p__Proteobacteria;c__Betaproteobacteria;o__Burkholderiales;f__Oxalobacteraceae;g__Collimonas	1.24214	0.331668	1	1	3.46637e-06	5.39696e-07		k__Bacteria;p__Proteobacteria;c__Betaproteobacteria;o__Rhodocyclales;f__Rhodocyclaceae;g__Hydrogenophilus	1.02705	0.48951	1	1	1.20147e-06	0			k__Bacteria;p__Proteobacteria;c__Gammaproteobacteria;o__Xanthomonadales;f__Xanthomonadaceae;g__Thermomonas	-1.41829	0.106893	0.36428	1	0	1.25802e-05		k__Bacteria;p__Firmicutes;c__Bacilli;o__Lactobacillales;f__Streptococcaceae;g__Lactococcus	-0.860646	0.919081	1	1	0	2.44662e-06
k__Bacteria;p__Proteobacteria;c__Gammaproteobacteria;o__Legionellales;f__Legionellaceae;g__Legionella	-0.0226558	1	1	1	2.42755e-06	2.49115e-06		k__Bacteria;p__Bacteroidetes;c__Bacteroidia;o__Bacteroidales;f__Porphyromonadaceae;g__Paludibacter	1.86073	0.043956	0.224696	1	1.22203e-05	0		k__Bacteria;p__OP11;c__OP11-4;o__;f__;g__	1.07916	0.384615	1	1	3.45482e-06	0		k__Bacteria;p__Actinobacteria;c__Actinobacteria;o__Actinomycetales;f__Streptomycetaceae;g__Streptacidiphilus	-1.26154	0.490509	1	1	0	1.80183e-06			k__Bacteria;p__Bacteroidetes;c__Bacteroidia;o__Bacteroidales;f__Porphyromonadaceae;g__Paludibacter	-1.72379	0.042957	0.192934	1	0	1.22203e-05		k__Bacteria;p__Actinobacteria;c__Actinobacteria;o__Actinomycetales;f__Nocardioidaceae;g__	1.55134	0.105894	0.323936	1	1.4538e-05	2.42755e-06
k__Bacteria;p__Proteobacteria;c__Gammaproteobacteria;o__Legionellales;f__Coxiellaceae;g__	0.112004	0.883117	1	1	2.42755e-06	2.10513e-06		k__Bacteria;p__Proteobacteria;c__Betaproteobacteria;o__Burkholderiales;f__Oxalobacteraceae;g__Ralstonia	-0.548544	0.581419	0.935326	1	1.21193e-05	1.66954e-05		k__Bacteria;p__Proteobacteria;c__Alphaproteobacteria;o__Caulobacterales;f__Caulobacteraceae;g__Mycoplana	0.892824	0.658342	1	1	3.45371e-06	5.68493e-07		k__Bacteria;p__Proteobacteria;c__Alphaproteobacteria;o__Rhodobacterales;f__Rhodobacteraceae;g__Rubellimicrobium	-1.3839	0.490509	1	1	0	2.42026e-06			k__Bacteria;p__Proteobacteria;c__Betaproteobacteria;o__Burkholderiales;f__Oxalobacteraceae;g__Ralstonia	0.888005	0.423576	0.818854	1	2.28231e-05	1.21193e-05		k__Bacteria;p__Proteobacteria;c__Alphaproteobacteria;o__Caulobacterales;f__Caulobacteraceae;Other	0.91081	0.446553	0.712468	1	5.92553e-06	2.42755e-06
k__Bacteria;p__Firmicutes;c__Clostridia;o__Clostridiales;f__[Tissierellaceae];g__Sporanaerobacter	1.0507	0.48951	0.97028	1	2.42755e-06	0		k__Bacteria;p__Proteobacteria;c__Gammaproteobacteria;o__Xanthomonadales;f__Xanthomonadaceae;g__Luteimonas	1.59802	0.0659341	0.306771	1	1.20735e-05	0		k__Bacteria;p__Verrucomicrobia;c__[Spartobacteria];o__[Chthoniobacterales];f__[Chthoniobacteraceae];g__heteroC45_4W	-1.84481	0.0569431	0.405285	1	3.39607e-06	3.04146e-05		k__Bacteria;p__Proteobacteria;c__Betaproteobacteria;o__Burkholderiales;f__Comamonadaceae;g__Paucibacter	1.02705	0.490509	1	1	1.18182e-06	0			k__Bacteria;p__Proteobacteria;c__Gammaproteobacteria;o__Xanthomonadales;f__Xanthomonadaceae;g__Luteimonas	-1.48042	0.0919081	0.324603	1	0	1.20735e-05		k__Bacteria;p__Firmicutes;c__Clostridia;o__Clostridiales;f__[Tissierellaceae];g__Sporanaerobacter	0.184265	0.947053	1	1	3.01953e-06	2.42755e-06
k__Bacteria;p__Proteobacteria;c__Alphaproteobacteria;o__Rhodobacterales;f__Rhodobacteraceae;g__Rubellimicrobium	-0.259314	0.789211	1	1	2.42026e-06	3.32569e-06		k__Bacteria;p__Firmicutes;c__Bacilli;o__Bacillales;Other;Other	-0.560781	0.591409	0.947473	1	1.20102e-05	1.46697e-05		k__Bacteria;p__Actinobacteria;c__Actinobacteria;o__Actinomycetales;f__Dermacoccaceae;g__Dermacoccus	-1.73157	0.108891	0.535496	1	3.15258e-06	1.38319e-05		k__Bacteria;p__Proteobacteria;c__Gammaproteobacteria;o__Aeromonadales;f__Aeromonadaceae;g__	1.02705	0.490509	1	1	1.20147e-06	0			k__Bacteria;p__Firmicutes;c__Bacilli;o__Bacillales;Other;Other	-0.477	0.663337	1	1	9.53373e-06	1.20102e-05		k__Bacteria;p__Proteobacteria;c__Alphaproteobacteria;o__Caulobacterales;f__Caulobacteraceae;g__Brevundimonas	-1.22324	0.468531	0.729557	1	0	2.42026e-06
k__Bacteria;p__Proteobacteria;c__Alphaproteobacteria;o__Rhizobiales;f__Bradyrhizobiaceae;Other	-1.2168	0.263736	0.719028	1	2.40931e-06	7.59047e-06		k__Bacteria;p__Actinobacteria;c__Actinobacteria;o__Actinomycetales;f__Nocardioidaceae;g__Aeromicrobium	2.05483	0.011988	0.0862471	1	1.19463e-05	8.3138e-07		k__Bacteria;p__Verrucomicrobia;c__[Pedosphaerae];o__[Pedosphaerales];f__auto67_4W;g__	-0.538658	0.561439	1	1	3.15258e-06	5.88434e-06		k__Bacteria;p__Actinobacteria;c__Actinobacteria;o__Actinomycetales;f__Actinosynnemataceae;g__Lentzea	1.02705	0.491508	1	1	1.36143e-06	0			k__Bacteria;p__Actinobacteria;c__Actinobacteria;o__Actinomycetales;f__Nocardioidaceae;g__Aeromicrobium	-1.82877	0.035964	0.172494	1	1.0947e-06	1.19463e-05		k__Bacteria;p__Planctomycetes;c__Planctomycetia;o__Gemmatales;f__Gemmataceae;g__Gemmata	2.48633	0.000999001	0.00913204	0.776224	5.70339e-05	2.40931e-06
k__Bacteria;p__Firmicutes;c__Clostridia;o__Clostridiales;f__Peptococcaceae;g__Desulfosporosinus	-0.641051	0.532468	0.982725	1	2.35047e-06	4.44424e-06		k__Bacteria;p__Actinobacteria;c__Actinobacteria;o__Actinomycetales;f__Geodermatophilaceae;g__Modestobacter	1.22191	0.373626	0.802924	1	1.18902e-05	0		k__Bacteria;p__Actinobacteria;c__Actinobacteria;o__Actinomycetales;f__Micromonosporaceae;g__Pilimelia	0.736086	0.878122	1	1	3.15258e-06	9.30755e-07		k__Bacteria;p__Firmicutes;c__Clostridia;o__Clostridiales;f__Gracilibacteraceae;g__	0.733947	0.491508	1	1	2.72175e-06	7.05373e-07			k__Bacteria;p__Actinobacteria;c__Actinobacteria;o__Actinomycetales;f__Geodermatophilaceae;g__Modestobacter	-0.76037	0.728272	1	1	3.58476e-06	1.18902e-05		k__Bacteria;p__Firmicutes;c__Bacilli;o__Lactobacillales;f__Streptococcaceae;g__Streptococcus	0.331606	0.7003	0.992548	1	3.37448e-06	2.35047e-06
k__Bacteria;p__Firmicutes;c__Bacilli;o__Bacillales;f__Paenibacillaceae;g__	-1.54048	0.0869131	0.422072	1	2.32796e-06	1.51928e-05		k__Bacteria;p__Firmicutes;c__Bacilli;o__Lactobacillales;Other;Other	-1.81522	0.0689311	0.315056	1	1.18283e-05	3.04498e-05		k__Bacteria;p__Actinobacteria;c__Actinobacteria;o__Actinomycetales;f__Actinomycetaceae;g__Actinomyces	-2.20545	0.018981	0.207722	1	3.12271e-06	2.55314e-05		k__Bacteria;p__Firmicutes;c__Clostridia;o__Clostridiales;f__Peptostreptococcaceae;g__Tepidibacter	1.02705	0.491508	1	1	1.35807e-06	0			k__Bacteria;p__Firmicutes;c__Bacilli;o__Lactobacillales;Other;Other	0.635493	0.946054	1	1	2.8108e-05	1.18283e-05		k__Bacteria;p__Actinobacteria;c__Actinobacteria;o__Actinomycetales;f__Micrococcaceae;g__Arthrobacter	0.520076	0.679321	0.972067	1	3.83591e-06	2.32796e-06
k__Bacteria;p__Firmicutes;c__Clostridia;o__Clostridiales;f__[Tissierellaceae];g__Finegoldia	-1.72917	0.0659341	0.36078	1	2.27236e-06	1.6595e-05		k__Bacteria;p__Proteobacteria;c__Deltaproteobacteria;o__Myxococcales;f__Polyangiaceae;g__	-0.0857618	0.976024	1	1	1.1651e-05	1.28125e-05		k__Bacteria;p__Proteobacteria;c__Alphaproteobacteria;o__Rhodobacterales;f__Rhodobacteraceae;g__Rhodobacter	-0.432068	0.884116	1	1	3.12271e-06	6.1626e-06		k__Bacteria;p__Proteobacteria;c__Alphaproteobacteria;o__Rhizobiales;f__Beijerinckiaceae;g__	-1.39321	0.491508	1	1	0	1.03626e-06			k__Bacteria;p__Proteobacteria;c__Deltaproteobacteria;o__Myxococcales;f__Polyangiaceae;g__	-1.78544	0.0669331	0.273488	1	1.34684e-06	1.1651e-05		k__Bacteria;p__Proteobacteria;c__Alphaproteobacteria;o__Rhizobiales;f__Beijerinckiaceae;Other	2.1979	0.00999001	0.0550513	1	1.95805e-05	2.27236e-06
k__Bacteria;p__Acidobacteria;c__Acidobacteriia;o__Acidobacteriales;f__Koribacteraceae;g__Candidatus Koribacter	1.0411	0.313686	0.820654	1	2.26785e-06	8.30139e-07		k__Bacteria;p__Chlamydiae;c__Chlamydiia;o__Chlamydiales;f__Rhabdochlamydiaceae;g__Candidatus Rhabdochlamydia	0.0085952	0.999001	1	1	1.15248e-05	1.14549e-05		k__Bacteria;p__Bacteroidetes;c__Bacteroidia;o__Bacteroidales;f__Porphyromonadaceae;g__Dysgonomonas	1.07916	0.45954	1	1	3.12271e-06	0		k__Bacteria;p__Proteobacteria;c__Gammaproteobacteria;o__Pasteurellales;f__Pasteurellaceae;Other	1.02705	0.491508	1	1	1.53284e-06	0			k__Bacteria;p__Chlamydiae;c__Chlamydiia;o__Chlamydiales;f__Rhabdochlamydiaceae;g__Candidatus Rhabdochlamydia	-0.578882	0.603397	0.982891	1	7.3404e-06	1.15248e-05		k__Bacteria;p__Acidobacteria;c__Acidobacteriia;o__Acidobacteriales;f__Koribacteraceae;g__Candidatus Koribacter	3.25947	0.000999001	0.00913204	0.776224	0.000107598	2.26785e-06
k__Bacteria;p__Actinobacteria;c__Acidimicrobiia;o__Acidimicrobiales;f__;g__	-2.31481	0.00999001	0.0958301	1	2.23698e-06	3.4791e-05		k__Bacteria;p__Verrucomicrobia;c__Opitutae;o__Opitutales;f__Opitutaceae;g__	-0.419973	0.995005	1	1	1.14267e-05	2.22936e-05		k__Bacteria;p__Actinobacteria;c__Actinobacteria;o__Actinomycetales;f__Cellulomonadaceae;Other	1.07916	0.465534	1	1	3.12271e-06	0		k__Bacteria;p__Proteobacteria;c__Alphaproteobacteria;o__Caulobacterales;f__Caulobacteraceae;g__Asticcacaulis	1.02705	0.492507	1	1	2.9795e-06	0			k__Bacteria;p__Verrucomicrobia;c__Opitutae;o__Opitutales;f__Opitutaceae;g__	-2.50356	0.001998	0.0204269	1	0	1.14267e-05		k__Bacteria;p__Actinobacteria;c__Acidimicrobiia;o__Acidimicrobiales;f__;g__	2.81836	0.000999001	0.00913204	0.776224	0.000136015	2.23698e-06
k__Bacteria;p__Planctomycetes;c__Planctomycetia;o__Gemmatales;f__Gemmataceae;g__Gemmata	-0.745401	0.687313	1	1	2.23543e-06	6.0833e-06		k__Bacteria;p__Proteobacteria;c__Alphaproteobacteria;o__Rhizobiales;f__Methylocystaceae;Other	2.97701	0.004995	0.0451293	1	1.12089e-05	0		k__Bacteria;p__Actinobacteria;c__Actinobacteria;o__Actinomycetales;f__Micrococcaceae;g__Rothia	-2.93953	0.000999001	0.0277223	0.776224	3.05644e-06	8.17218e-05		k__Bacteria;p__Acidobacteria;c__[Chloracidobacteria];o__RB41;f__;g__	1.02705	0.493506	1	1	1.35807e-06	0			k__Bacteria;p__Proteobacteria;c__Alphaproteobacteria;o__Rhizobiales;f__Methylocystaceae;Other	-2.75793	0.001998	0.0204269	1	0	1.12089e-05		k__Bacteria;p__Firmicutes;c__Clostridia;o__Clostridiales;f__Peptococcaceae;g__	2.75393	0.000999001	0.00913204	0.776224	4.70166e-05	2.23543e-06
k__Bacteria;p__Firmicutes;c__Clostridia;o__Clostridiales;f__[Tissierellaceae];g__	1.59705	0.132867	0.532153	1	2.20914e-06	1.8748e-07		k__Bacteria;p__Firmicutes;c__Clostridia;o__Clostridiales;f__[Tissierellaceae];g__Sedimentibacter	-0.627291	0.538462	0.884534	1	1.09801e-05	1.68031e-05		k__Bacteria;p__Proteobacteria;c__Alphaproteobacteria;o__Caulobacterales;f__Caulobacteraceae;g__Asticcacaulis	0.693149	0.718282	1	1	2.9795e-06	9.4056e-07		k__Bacteria;p__Actinobacteria;c__Actinobacteria;o__Actinomycetales;f__Frankiaceae;g__Frankia	1.02705	0.493506	1	1	1.55515e-06	0			k__Bacteria;p__Firmicutes;c__Clostridia;o__Clostridiales;f__[Tissierellaceae];g__Sedimentibacter	0.227803	0.801199	1	1	1.304e-05	1.09801e-05		k__Bacteria;p__Firmicutes;c__Bacilli;o__Bacillales;f__Bacillaceae;g__	-0.622099	0.539461	0.799925	1	1.09365e-06	2.20914e-06
k__Bacteria;p__Proteobacteria;c__Betaproteobacteria;o__Methylophilales;f__Methylophilaceae;g__	-0.0714515	0.994006	1	1	2.20544e-06	2.34197e-06		k__Bacteria;p__Proteobacteria;c__Betaproteobacteria;o__Rhodocyclales;f__Rhodocyclaceae;g__Azospira	1.22191	0.405594	0.802924	1	1.07029e-05	0		k__Bacteria;p__Bacteroidetes;c__Sphingobacteriia;o__Sphingobacteriales;f__Sphingobacteriaceae;g__	-1.0562	0.462537	1	1	2.95079e-06	2.9989e-05		k__Bacteria;p__Chloroflexi;c__TK17;o__;f__;g__	1.02705	0.493506	1	1	5.4457e-06	0			k__Bacteria;p__Proteobacteria;c__Betaproteobacteria;o__Rhodocyclales;f__Rhodocyclaceae;g__Azospira	-1.13198	0.45954	0.818854	1	0	1.07029e-05		k__Bacteria;p__Firmicutes;c__Bacilli;o__Lactobacillales;f__Lactobacillaceae;g__	0.964142	0.492507	0.75479	1	1.03963e-05	2.20544e-06
k__Bacteria;p__Proteobacteria;c__Alphaproteobacteria;o__;f__;g__	-1.75007	0.016983	0.14189	1	2.12766e-06	2.70004e-05		k__Bacteria;p__Actinobacteria;c__Actinobacteria;o__Actinomycetales;f__Micromonosporaceae;g__	-1.04779	0.363636	0.802924	1	1.06299e-05	8.0863e-05		k__Bacteria;p__Planctomycetes;c__Planctomycetia;o__Planctomycetales;f__Planctomycetaceae;g__Planctomyces	-1.65584	0.037962	0.342983	1	2.93717e-06	0.000169827		k__Bacteria;p__Cyanobacteria;c__4C0d-2;o__MLE1-12;f__;g__	1.02705	0.493506	1	1	2.59028e-05	0			k__Bacteria;p__Actinobacteria;c__Actinobacteria;o__Actinomycetales;f__Micromonosporaceae;g__	-1.46992	0.127872	0.419226	1	2.26404e-06	1.06299e-05		k__Bacteria;p__Gemmatimonadetes;c__Gemmatimonadetes;o__;f__;g__	2.29018	0.000999001	0.00913204	0.776224	0.000144232	2.12766e-06
k__Bacteria;p__Proteobacteria;c__Alphaproteobacteria;o__Rhizobiales;f__Hyphomicrobiaceae;g__Devosia	-1.06101	0.185814	0.636025	1	2.10801e-06	0.000292318		k__Bacteria;p__Proteobacteria;c__Alphaproteobacteria;o__Sphingomonadales;f__Erythrobacteraceae;g__	-2.31235	0.001998	0.024257	1	1.04641e-05	0.000810238		k__Bacteria;p__Verrucomicrobia;c__[Spartobacteria];o__[Chthoniobacterales];f__[Chthoniobacteraceae];g__	-1.54152	0.0769231	0.463327	1	2.74909e-06	0.000223407		k__Bacteria;p__Proteobacteria;c__Gammaproteobacteria;o__Legionellales;f__Francisellaceae;g__	1.02705	0.493506	1	1	2.59028e-05	0			k__Bacteria;p__Proteobacteria;c__Alphaproteobacteria;o__Sphingomonadales;f__Erythrobacteraceae;g__	-0.497501	0.664336	1	1	6.24541e-06	1.04641e-05		k__Bacteria;p__Planctomycetes;c__Planctomycetia;o__Planctomycetales;f__Planctomycetaceae;g__Planctomyces	1.41436	0.000999001	0.00913204	0.776224	5.79427e-05	2.10801e-06
k__Bacteria;p__Bacteroidetes;c__Bacteroidia;o__Bacteroidales;f__[Odoribacteraceae];g__Butyricimonas	1.43718	0.246753	0.715235	1	2.10112e-06	0		k__Bacteria;p__Firmicutes;c__Bacilli;o__Bacillales;f__Bacillaceae;Other	-0.645798	0.576424	0.929214	1	1.0399e-05	1.63146e-05		k__Bacteria;p__Gemmatimonadetes;c__Gemmatimonadetes;o__N1423WL;f__;g__	-0.495097	0.681319	1	1	2.72285e-06	5.11862e-06		k__Bacteria;p__Firmicutes;c__Clostridia;o__Clostridiales;f__Eubacteriaceae;g__Garciella	1.02705	0.494505	1	1	1.73517e-06	0			k__Bacteria;p__Firmicutes;c__Bacilli;o__Bacillales;f__Bacillaceae;Other	0.0950054	0.915085	1	1	1.08996e-05	1.0399e-05		k__Bacteria;p__Bacteroidetes;c__Bacteroidia;o__Bacteroidales;f__[Odoribacteraceae];g__Butyricimonas	0.342985	0.754246	1	1	3.08748e-06	2.10112e-06
k__Bacteria;p__Actinobacteria;c__Actinobacteria;o__Actinomycetales;f__Nocardiaceae;Other	-1.09254	0.285714	0.762887	1	2.05802e-06	5.33702e-06		k__Bacteria;p__Proteobacteria;c__Betaproteobacteria;o__Methylophilales;f__Methylophilaceae;g__	0.98868	0.503497	0.877183	1	1.03963e-05	2.34197e-06		k__Bacteria;p__Actinobacteria;c__Thermoleophilia;o__Solirubrobacterales;f__Patulibacteraceae;g__	-0.247995	0.824176	1	1	2.72285e-06	3.53978e-06		k__Bacteria;p__Actinobacteria;c__Actinobacteria;o__Actinomycetales;f__Cellulomonadaceae;Other	1.02705	0.495504	1	1	3.12271e-06	0			k__Bacteria;p__Proteobacteria;c__Betaproteobacteria;o__Methylophilales;f__Methylophilaceae;g__	0.72885	0.665335	1	1	3.0576e-05	1.03963e-05		k__Bacteria;p__Actinobacteria;c__Actinobacteria;o__Actinomycetales;f__Glycomycetaceae;g__Glycomyces	1.45024	0.200799	0.458885	1	9.29836e-06	2.05802e-06
k__Bacteria;p__Actinobacteria;c__Actinobacteria;o__Actinomycetales;f__Intrasporangiaceae;Other	1.44742	0.231768	0.708992	1	2.0567e-06	0		k__Bacteria;p__Actinobacteria;c__Actinobacteria;o__Actinomycetales;f__Glycomycetaceae;g__Glycomyces	-0.954433	0.335664	0.802924	1	1.0375e-05	2.37256e-05		k__Bacteria;p__Proteobacteria;c__Betaproteobacteria;o__Burkholderiales;f__Comamonadaceae;g__Ramlibacter	0.496223	0.712288	1	1	2.72285e-06	1.29233e-06		k__Bacteria;p__Actinobacteria;c__Actinobacteria;o__Actinomycetales;f__Geodermatophilaceae;Other	-1.35461	0.495504	1	1	0	1.70387e-06			k__Bacteria;p__Actinobacteria;c__Actinobacteria;o__Actinomycetales;f__Glycomycetaceae;g__Glycomyces	-1.51373	0.0549451	0.241199	1	0	1.0375e-05		k__Bacteria;p__Proteobacteria;c__Betaproteobacteria;o__Ellin6067;f__;g__	0.059018	0.9001	1	1	2.20852e-06	2.0567e-06
k__Bacteria;p__Proteobacteria;c__Gammaproteobacteria;o__Enterobacteriales;f__Enterobacteriaceae;g__Proteus	0.0097892	0.991009	1	1	1.98825e-06	1.97488e-06		k__Bacteria;p__Gemmatimonadetes;c__Gemmatimonadetes;o__KD8-87;f__;g__	1.48742	0.167832	0.522637	1	1.03484e-05	2.6322e-06		k__Bacteria;p__Proteobacteria;c__Deltaproteobacteria;o__MIZ46;f__;g__	0.576392	0.944056	1	1	2.72285e-06	1.19745e-06		k__Bacteria;p__Gemmatimonadetes;c__Gemmatimonadetes;o__Gemmatimonadales;f__Ellin5301;g__	1.02705	0.495504	1	1	1.73517e-06	0			k__Bacteria;p__Gemmatimonadetes;c__Gemmatimonadetes;o__KD8-87;f__;g__	-0.39304	0.764236	1	1	6.80713e-06	1.03484e-05		k__Bacteria;p__Proteobacteria;c__Alphaproteobacteria;o__Rhodobacterales;f__Rhodobacteraceae;g__Paracoccus	0.421001	0.813187	1	1	3.08538e-06	1.98825e-06
k__Bacteria;p__Actinobacteria;c__Actinobacteria;o__Actinomycetales;f__Microbacteriaceae;g__Agromyces	0.339356	0.762238	1	1	1.97099e-06	1.3765e-06		k__Bacteria;p__Actinobacteria;c__Thermoleophilia;o__Gaiellales;f__Gaiellaceae;g__	1.62033	0.144855	0.506993	1	1.03405e-05	2.71076e-06		k__Bacteria;p__Proteobacteria;c__Gammaproteobacteria;o__Pseudomonadales;f__Moraxellaceae;Other	0.959431	0.725275	1	1	2.72285e-06	2.84266e-07		k__Bacteria;p__Proteobacteria;c__Betaproteobacteria;o__Burkholderiales;f__Comamonadaceae;g__Diaphorobacter	1.02705	0.495504	1	1	1.56135e-06	0			k__Bacteria;p__Actinobacteria;c__Thermoleophilia;o__Gaiellales;f__Gaiellaceae;g__	-0.380455	0.819181	1	1	6.90742e-06	1.03405e-05		k__Bacteria;p__Proteobacteria;c__Deltaproteobacteria;o__MIZ46;f__;g__	1.6779	0.027972	0.124196	1	1.51815e-05	1.97099e-06
k__Bacteria;p__Firmicutes;c__Clostridia;o__Clostridiales;f__Peptococcaceae;g__Dehalobacter_Syntrophobotulus	1.42311	0.0949051	0.444224	1	1.95031e-06	0		k__Bacteria;p__Proteobacteria;c__Alphaproteobacteria;o__Rhizobiales;f__Hyphomicrobiaceae;Other	3.0581	0.001998	0.024257	1	1.02611e-05	2.17863e-07		k__Bacteria;p__Actinobacteria;c__Actinobacteria;o__Actinomycetales;f__Actinosynnemataceae;g__	1.07916	0.458541	1	1	2.72285e-06	0		k__Bacteria;p__Proteobacteria;c__Deltaproteobacteria;o__Myxococcales;f__0319-6G20;g__	1.02705	0.496503	1	1	1.25166e-06	0			k__Bacteria;p__Proteobacteria;c__Alphaproteobacteria;o__Rhizobiales;f__Hyphomicrobiaceae;Other	-2.90404	0.001998	0.0204269	1	0	1.02611e-05		k__Bacteria;p__Firmicutes;c__Bacilli;o__Bacillales;f__Bacillaceae;g__Geobacillus	-1.16569	0.442557	0.712468	1	0	1.95031e-06
k__Bacteria;p__Actinobacteria;c__Thermoleophilia;o__Solirubrobacterales;f__Solirubrobacteraceae;g__	-0.737037	0.589411	1	1	1.90432e-06	4.43689e-06		k__Bacteria;p__Actinobacteria;c__Actinobacteria;o__Actinomycetales;f__Micrococcaceae;g__Rothia	-2.35388	0.022977	0.138396	1	1.00352e-05	8.17218e-05		k__Bacteria;p__Actinobacteria;c__Actinobacteria;o__Actinomycetales;f__Promicromonosporaceae;g__Xylanimicrobium	-2.05938	0.042957	0.375029	1	2.72175e-06	3.79144e-05		k__Bacteria;p__Actinobacteria;c__Actinobacteria;o__Actinomycetales;f__Kineosporiaceae;g__	1.02705	0.498501	1	1	1.56135e-06	0			k__Bacteria;p__Actinobacteria;c__Actinobacteria;o__Actinomycetales;f__Micrococcaceae;g__Rothia	-1.40237	0.171828	0.517483	1	3.05644e-06	1.00352e-05		k__Bacteria;p__Proteobacteria;c__Gammaproteobacteria;o__Enterobacteriales;f__Enterobacteriaceae;g__	0.224929	0.872128	1	1	2.36995e-06	1.90432e-06
k__Bacteria;p__Cyanobacteria;c__Chloroplast;o__Chlorophyta;f__Trebouxiophyceae;g__	-1.25811	0.223776	0.708992	1	1.88713e-06	4.1692e-06		k__Bacteria;p__FCPU426;c__;o__;f__;g__	1.98572	0.032967	0.179129	1	9.78595e-06	1.03387e-06		k__Bacteria;p__Firmicutes;c__Clostridia;o__Clostridiales;f__Gracilibacteraceae;g__	-0.914935	0.472527	1	1	2.72175e-06	7.06523e-06		k__Archaea;p__Crenarchaeota;c__MBGA;o__NRP-J;f__;g__	-1.36114	0.5005	1	1	0	3.17908e-06			k__Bacteria;p__FCPU426;c__;o__;f__;g__	-2.14675	0.011988	0.080299	1	0	9.78595e-06		k__Bacteria;p__TM7;c__TM7-1;o__;f__;g__	1.33628	0.145854	0.407657	1	9.78264e-06	1.88713e-06
k__Bacteria;p__Proteobacteria;c__Betaproteobacteria;o__Nitrosomonadales;Other;Other	1.78061	0.114885	0.48514	1	1.87098e-06	0		k__Bacteria;p__Cyanobacteria;c__Chloroplast;o__Chlorophyta;f__Trebouxiophyceae;g__	0.973034	0.411588	0.802924	1	9.78264e-06	4.1692e-06		k__Bacteria;p__Firmicutes;c__Clostridia;o__Clostridiales;f__Peptostreptococcaceae;Other	-0.212813	0.72028	1	1	2.72175e-06	3.50746e-06		k__Archaea;p__Euryarchaeota;c__Thermoplasmata;o__E2;f__[Methanomassiliicoccaceae];g__	1.02705	0.5005	1	1	1.55467e-05	0			k__Bacteria;p__Cyanobacteria;c__Chloroplast;o__Chlorophyta;f__Trebouxiophyceae;g__	-1.39825	0.133866	0.435205	1	1.25166e-06	9.78264e-06		k__Bacteria;p__Proteobacteria;c__Alphaproteobacteria;o__Rhizobiales;f__Phyllobacteriaceae;g__	-1.45852	0.240759	0.531449	1	0	1.87098e-06
k__Bacteria;p__Actinobacteria;c__Acidimicrobiia;o__Acidimicrobiales;f__Iamiaceae;g__Iamia	-0.312623	1	1	1	1.86115e-06	2.98803e-06		k__Bacteria;p__Proteobacteria;c__Betaproteobacteria;o__A21b;f__EB1003;g__	1.75391	0.166833	0.522637	1	9.61259e-06	0		k__Bacteria;p__Chloroflexi;c__C0119;o__;f__;g__	0.0274198	1	1	1	2.69758e-06	2.60024e-06		k__Bacteria;p__Actinobacteria;c__Actinobacteria;o__Actinomycetales;f__Streptomycetaceae;Other	-0.80465	0.502498	1	1	1.0947e-06	2.60981e-06			k__Bacteria;p__Proteobacteria;c__Betaproteobacteria;o__A21b;f__EB1003;g__	-1.62484	0.194805	0.527297	1	0	9.61259e-06		k__Bacteria;p__Actinobacteria;c__Actinobacteria;o__Actinomycetales;f__Streptomycetaceae;g__Streptacidiphilus	-0.860646	0.507493	0.768658	1	0	1.86115e-06
k__Bacteria;p__TM7;c__TM7-3;o__EW055;f__;g__	1.82435	0.0949051	0.444224	1	1.81381e-06	0		k__Bacteria;p__Proteobacteria;c__Gammaproteobacteria;o__Oceanospirillales;f__Alcanivoracaceae;g__Alcanivorax	0.49143	0.638362	0.97792	1	9.6112e-06	7.53398e-06		k__Bacteria;p__Actinobacteria;c__Actinobacteria;o__Actinomycetales;f__Microbacteriaceae;g__	-1.53486	0.018981	0.207722	1	2.69122e-06	2.67912e-05		k__Bacteria;p__Proteobacteria;c__Betaproteobacteria;o__Neisseriales;f__Neisseriaceae;g__Neisseria	1.02705	0.502498	1	1	5.08505e-06	0			k__Bacteria;p__Proteobacteria;c__Gammaproteobacteria;o__Oceanospirillales;f__Alcanivoracaceae;g__Alcanivorax	0.873859	0.486513	0.843347	1	2.88185e-05	9.6112e-06		k__Bacteria;p__Proteobacteria;c__Gammaproteobacteria;o__Pasteurellales;f__Pasteurellaceae;Other	1.42913	0.0709291	0.241719	1	1.42086e-05	1.81381e-06
k__Bacteria;p__Actinobacteria;c__Actinobacteria;o__Actinomycetales;f__Streptomycetaceae;g__Streptacidiphilus	-0.114899	0.935065	1	1	1.80183e-06	1.99043e-06		k__Bacteria;p__Firmicutes;c__Clostridia;o__Clostridiales;f__Gracilibacteraceae;g__	0.324942	0.742258	1	1	9.45065e-06	7.06523e-06		k__Bacteria;p__Proteobacteria;c__Gammaproteobacteria;o__Legionellales;f__Coxiellaceae;g__Rickettsiella	-1.18123	0.191808	0.737797	1	2.51362e-06	0.000181178		k__Bacteria;p__Actinobacteria;c__Thermoleophilia;o__Solirubrobacterales;f__Solirubrobacteraceae;g__	-1.27875	0.503497	1	1	0	1.90432e-06			k__Bacteria;p__Firmicutes;c__Clostridia;o__Clostridiales;f__Gracilibacteraceae;g__	-0.969607	0.48951	0.843347	1	2.72175e-06	9.45065e-06		k__Bacteria;p__Actinobacteria;c__Actinobacteria;o__Actinomycetales;f__Pseudonocardiaceae;g__Saccharopolyspora	0.768234	0.503497	0.765591	1	3.52884e-06	1.80183e-06
k__Bacteria;p__Proteobacteria;c__Alphaproteobacteria;o__Rhizobiales;f__Xanthobacteraceae;g__	1.03892	0.350649	0.878886	1	1.79187e-06	4.05323e-07		k__Bacteria;p__Proteobacteria;c__Alphaproteobacteria;o__Sphingomonadales;f__Sphingomonadaceae;Other	-0.105578	0.926074	1	1	9.41957e-06	1.01397e-05		k__Bacteria;p__Proteobacteria;c__Deltaproteobacteria;o__Desulfovibrionales;Other;Other	-1.63592	0.0939061	0.499761	1	2.50482e-06	7.91455e-06		k__Bacteria;p__Gemmatimonadetes;c__Gemmatimonadetes;o__N1423WL;f__;g__	1.02705	0.503497	1	1	2.72285e-06	0			k__Bacteria;p__Proteobacteria;c__Alphaproteobacteria;o__Sphingomonadales;f__Sphingomonadaceae;Other	-2.23299	0.021978	0.123746	1	0	9.41957e-06		k__Bacteria;p__Bacteroidetes;c__Bacteroidia;o__Bacteroidales;f__Porphyromonadaceae;g__Parabacteroides	-1.16042	0.512488	0.771711	1	0	1.79187e-06
k__Bacteria;p__Firmicutes;c__Bacilli;o__Lactobacillales;f__Lactobacillaceae;g__	1.41668	0.122877	0.510564	1	1.79187e-06	0		k__Bacteria;p__Actinobacteria;c__Actinobacteria;o__Actinomycetales;f__Nocardiaceae;Other	0.711178	0.498501	0.877183	1	9.29836e-06	5.33702e-06		k__Bacteria;p__Actinobacteria;c__Actinobacteria;o__Actinomycetales;f__Dietziaceae;Other	1.00228	0.466533	1	1	2.40294e-06	1.6414e-07		k__Bacteria;p__Actinobacteria;c__Actinobacteria;o__Actinomycetales;f__Nocardiaceae;g__	1.02705	0.504496	1	1	1.39855e-06	0			k__Bacteria;p__Actinobacteria;c__Actinobacteria;o__Actinomycetales;f__Nocardiaceae;Other	-1.89243	0.0749251	0.288202	1	0	9.29836e-06		k__Bacteria;p__Proteobacteria;c__Betaproteobacteria;o__Methylophilales;f__Methylophilaceae;g__	-1.16042	0.515485	0.773227	1	0	1.79187e-06
k__Bacteria;p__Bacteroidetes;c__Flavobacteriia;o__Flavobacteriales;f__Flavobacteriaceae;g__Flavobacterium	0.104042	0.854146	1	1	1.77606e-06	1.56246e-06		k__Bacteria;p__TM6;c__SJA-4;o__;f__;g__	-0.433389	0.685315	1	1	8.90148e-06	1.2112e-05		k__Bacteria;p__Firmicutes;c__Bacilli;o__Bacillales;f__[Thermicanaceae];g__Thermicanus	1.31905	0.346653	1	1	2.38329e-06	3.05994e-07		k__Bacteria;p__Proteobacteria;c__Deltaproteobacteria;o__Myxococcales;f__Myxococcaceae;g__	-1.30908	0.504496	1	1	0	8.06466e-06			k__Bacteria;p__TM6;c__SJA-4;o__;f__;g__	0.286891	0.888112	1	1	1.18485e-05	8.90148e-06		k__Bacteria;p__Actinobacteria;c__Actinobacteria;o__Bifidobacteriales;f__Bifidobacteriaceae;g__Bifidobacterium	1.06579	0.300699	0.624715	1	5.95967e-06	1.77606e-06
k__Bacteria;p__Actinobacteria;c__Actinobacteria;o__Actinomycetales;f__Nocardioidaceae;g__Nocardioides	-0.95124	0.426573	0.97028	1	1.74914e-06	5.1927e-06		k__Bacteria;p__Verrucomicrobia;c__[Methylacidiphilae];o__Methylacidiphilales;f__;g__	1.3825	0.175824	0.531577	1	8.63774e-06	0		k__Bacteria;p__Actinobacteria;c__Actinobacteria;o__Actinomycetales;f__Micromonosporaceae;g__	-1.32883	0.0789211	0.464558	1	2.26404e-06	8.0863e-05		k__Bacteria;p__Gemmatimonadetes;c__Gemmatimonadetes;o__Gemmatimonadales;Other;Other	1.02705	0.505495	1	1	1.13202e-06	0			k__Bacteria;p__Verrucomicrobia;c__[Methylacidiphilae];o__Methylacidiphilales;f__;g__	-1.28075	0.178821	0.527246	1	0	8.63774e-06		k__Bacteria;p__Cyanobacteria;c__Chloroplast;o__CAB-I;f__;g__	-0.43535	0.749251	1	1	1.00327e-06	1.74914e-06
k__Bacteria;p__Proteobacteria;c__Betaproteobacteria;o__MND1;f__;g__	-1.18799	0.175824	0.612625	1	1.72134e-06	2.87207e-05		k__Bacteria;p__Planctomycetes;c__vadinHA49;o__DH61;f__;g__	0.926458	0.616384	0.966414	1	8.29165e-06	2.06773e-06		k__Bacteria;p__Firmicutes;c__Clostridia;o__Clostridiales;f__Lachnospiraceae;g__Clostridium	0.651888	0.887113	1	1	2.26404e-06	8.35978e-07		k__Bacteria;p__Firmicutes;c__Bacilli;o__Lactobacillales;f__Aerococcaceae;g__Alloiococcus	-0.77772	0.506494	1	1	2.22196e-05	4.86481e-05			k__Bacteria;p__Planctomycetes;c__vadinHA49;o__DH61;f__;g__	-1.23379	0.13986	0.452797	1	0	8.29165e-06		k__Bacteria;p__TM7;c__SC3;o__;f__;g__	1.23555	0.130869	0.379423	1	1.84574e-05	1.72134e-06
k__Bacteria;p__Proteobacteria;c__Betaproteobacteria;o__SC-I-84;f__;g__	-0.922992	0.593407	1	1	1.72134e-06	1.23453e-05		k__Bacteria;p__Proteobacteria;c__Alphaproteobacteria;o__Rhizobiales;f__Bartonellaceae;g__	0.797276	0.435564	0.815503	1	7.9473e-06	3.87e-06		k__Bacteria;p__Planctomycetes;c__Planctomycetia;o__Gemmatales;f__Gemmataceae;g__	-1.56016	0.0539461	0.399201	1	2.0665e-06	6.74026e-05		k__Bacteria;p__Firmicutes;c__Clostridia;o__Clostridiales;f__Lachnospiraceae;g__Clostridium	1.02705	0.507493	1	1	2.26404e-06	0			k__Bacteria;p__Proteobacteria;c__Alphaproteobacteria;o__Rhizobiales;f__Bartonellaceae;g__	-2.10748	0.033966	0.165985	1	0	7.9473e-06		k__Bacteria;p__Proteobacteria;c__Epsilonproteobacteria;o__Campylobacterales;f__Helicobacteraceae;g__Helicobacter	0.634472	0.616384	0.898555	1	3.36835e-06	1.72134e-06
k__Bacteria;p__Verrucomicrobia;c__Verruco-5;o__LD1-PB3;f__;g__	1.0507	0.460539	0.97028	1	1.72134e-06	0		k__Bacteria;p__Proteobacteria;c__Alphaproteobacteria;o__Rhizobiales;f__Methylobacteriaceae;g__	-0.121165	0.991009	1	1	7.91356e-06	9.19594e-06		k__Bacteria;p__Proteobacteria;c__Deltaproteobacteria;o__Myxococcales;f__Haliangiaceae;g__	-1.18252	0.293706	0.939135	1	1.73517e-06	2.58402e-05		k__Bacteria;p__Proteobacteria;c__Deltaproteobacteria;o__MIZ46;f__;g__	1.02705	0.508492	1	1	2.72285e-06	0			k__Bacteria;p__Proteobacteria;c__Alphaproteobacteria;o__Rhizobiales;f__Methylobacteriaceae;g__	-1.89978	0.0649351	0.268375	1	1.18182e-06	7.91356e-06		k__Bacteria;p__Acidobacteria;c__Acidobacteriia;o__Acidobacteriales;f__Acidobacteriaceae;g__Edaphobacter	-0.860646	1	1	1	0	1.72134e-06
k__Bacteria;p__Acidobacteria;c__Acidobacteriia;o__Acidobacteriales;f__Acidobacteriaceae;g__Edaphobacter	1.0507	0.491508	0.97028	1	1.72134e-06	0		k__Bacteria;p__Firmicutes;c__Bacilli;o__Bacillales;f__Bacillaceae;g__Virgibacillus	1.07112	0.383616	0.802924	1	7.89766e-06	1.62008e-06		k__Bacteria;p__Firmicutes;c__Clostridia;o__Clostridiales;f__Eubacteriaceae;g__Garciella	0.571353	0.939061	1	1	1.73517e-06	7.74222e-07		k__Bacteria;p__Actinobacteria;c__Actinobacteria;o__Actinomycetales;f__Actinosynnemataceae;g__	1.02705	0.509491	1	1	2.72285e-06	0			k__Bacteria;p__Firmicutes;c__Bacilli;o__Bacillales;f__Bacillaceae;g__Virgibacillus	0.915203	0.48951	0.843347	1	3.43493e-05	7.89766e-06		k__Bacteria;p__Verrucomicrobia;c__Verruco-5;o__LD1-PB3;f__;g__	-0.860646	1	1	1	0	1.72134e-06
k__Bacteria;p__Bacteroidetes;c__Sphingobacteriia;o__Sphingobacteriales;f__Sphingobacteriaceae;g__Sphingobacterium	0.86011	0.46953	0.97028	1	1.71439e-06	5.5433e-07		k__Bacteria;p__Firmicutes;c__Bacilli;o__Bacillales;f__Planococcaceae;g__Sporosarcina	-1.86953	0.048951	0.24698	1	7.87659e-06	3.37702e-05		k__Bacteria;p__Gemmatimonadetes;c__Gemmatimonadetes;o__Gemmatimonadales;f__Ellin5301;g__	1.07916	0.473526	1	1	1.73517e-06	0		k__Bacteria;p__Firmicutes;c__Bacilli;o__Bacillales;f__;g__	1.02705	0.51049	1	1	1.53284e-06	0			k__Bacteria;p__Firmicutes;c__Bacilli;o__Bacillales;f__Planococcaceae;g__Sporosarcina	1.50034	0.0889111	0.316899	1	0.000105058	7.87659e-06		k__Bacteria;p__Bacteroidetes;c__Sphingobacteriia;o__Sphingobacteriales;f__Sphingobacteriaceae;g__Pedobacter	1.77695	0.018981	0.0921766	1	2.23398e-05	1.71439e-06
k__Bacteria;p__Actinobacteria;c__Actinobacteria;o__Actinomycetales;f__Geodermatophilaceae;Other	0.788788	0.494505	0.97028	1	1.70387e-06	6.87536e-07		k__Bacteria;p__Chlamydiae;c__Chlamydiia;o__Chlamydiales;f__Parachlamydiaceae;g__Parachlamydia	1.22253	0.23976	0.653662	1	7.85004e-06	2.65091e-06		k__Bacteria;p__Firmicutes;c__Bacilli;o__Lactobacillales;f__Carnobacteriaceae;Other	-3.74563	0.000999001	0.0277223	0.776224	1.72686e-06	1.71964e-05		k__Bacteria;p__Proteobacteria;c__Deltaproteobacteria;o__Myxococcales;f__Polyangiaceae;g__	-0.700612	0.514486	1	1	1.34684e-06	3.20301e-06			k__Bacteria;p__Chlamydiae;c__Chlamydiia;o__Chlamydiales;f__Parachlamydiaceae;g__Parachlamydia	-2.17667	0.012987	0.0847976	1	0	7.85004e-06		k__Bacteria;p__Actinobacteria;c__Actinobacteria;o__Actinomycetales;f__Geodermatophilaceae;Other	-0.129116	1	1	1	1.48485e-06	1.70387e-06
k__Bacteria;p__Actinobacteria;c__Actinobacteria;o__Actinomycetales;f__Actinomycetaceae;g__Actinomyces	-2.49611	0.000999001	0.0158413	0.776224	1.6929e-06	2.55314e-05		k__Bacteria;p__Proteobacteria;c__Betaproteobacteria;o__Nitrosomonadales;f__Nitrosomonadaceae;Other	2.11897	0.026973	0.158773	1	7.84648e-06	1.79985e-06		k__Bacteria;p__Chloroflexi;c__Chloroflexi;o__[Roseiflexales];f__[Kouleothrixaceae];g__	-0.904885	0.832168	1	1	1.69502e-06	4.23367e-05		k__Bacteria;p__Bacteroidetes;c__Bacteroidia;o__Bacteroidales;f__Porphyromonadaceae;g__Dysgonomonas	1.02705	0.515485	1	1	3.12271e-06	0			k__Bacteria;p__Proteobacteria;c__Betaproteobacteria;o__Nitrosomonadales;f__Nitrosomonadaceae;Other	-1.41171	0.160839	0.493961	1	3.58685e-06	7.84648e-06		k__Bacteria;p__Proteobacteria;c__Gammaproteobacteria;o__Pasteurellales;f__Pasteurellaceae;g__	2.5218	0.001998	0.0147852	1	1.79892e-05	1.6929e-06
k__Bacteria;p__Actinobacteria;c__Actinobacteria;o__Actinomycetales;f__Dermabacteraceae;g__Dermabacter	-0.69899	1	1	1	1.68902e-06	6.82718e-06		k__Bacteria;p__Proteobacteria;c__Gammaproteobacteria;o__Legionellales;f__;g__	1.58416	0.155844	0.514207	1	7.77323e-06	0		k__Bacteria;p__Firmicutes;c__Bacilli;o__Lactobacillales;f__Aerococcaceae;g__Abiotrophia	0.881525	0.725275	1	1	1.69502e-06	2.84266e-07		k__Bacteria;p__Proteobacteria;c__Alphaproteobacteria;o__Rhizobiales;f__Methylobacteriaceae;g__Methylobacterium	0.832632	0.515485	1	1	5.78792e-05	2.71874e-05			k__Bacteria;p__Proteobacteria;c__Gammaproteobacteria;o__Legionellales;f__;g__	0.48805	0.945055	1	1	1.67432e-05	7.77323e-06		k__Bacteria;p__Proteobacteria;c__Deltaproteobacteria;o__Desulfovibrionales;Other;Other	-0.860646	0.737263	1	1	0	1.68902e-06
k__Bacteria;p__Firmicutes;c__Clostridia;o__Clostridiales;f__Dehalobacteriaceae;g__	0.644775	0.814186	1	1	1.68902e-06	6.12546e-07		k__Bacteria;p__Proteobacteria;c__Alphaproteobacteria;o__Rhizobiales;f__Bradyrhizobiaceae;g__Bradyrhizobium	0.199188	0.838162	1	1	7.75848e-06	6.92587e-06		k__Bacteria;p__Actinobacteria;c__Actinobacteria;o__Actinomycetales;f__Kineosporiaceae;g__	-0.760241	0.552448	1	1	1.56135e-06	3.83725e-06		k__Bacteria;p__Proteobacteria;c__Gammaproteobacteria;o__Pseudomonadales;f__Pseudomonadaceae;g__Azorhizophilus	1.02705	0.515485	1	1	1.13202e-06	0			k__Bacteria;p__Proteobacteria;c__Alphaproteobacteria;o__Rhizobiales;f__Bradyrhizobiaceae;g__Bradyrhizobium	2.12956	0.023976	0.132123	1	5.39048e-05	7.75848e-06		k__Bacteria;p__Actinobacteria;c__Actinobacteria;o__Actinomycetales;f__Streptomycetaceae;Other	-0.393595	0.894106	1	1	8.6317e-07	1.68902e-06
k__Bacteria;p__Proteobacteria;c__Betaproteobacteria;o__Ellin6067;f__;g__	-1.25055	0.43956	0.97028	1	1.65285e-06	1.59325e-05		k__Bacteria;p__Proteobacteria;c__Gammaproteobacteria;o__Legionellales;f__Coxiellaceae;g__Rickettsiella	-1.01422	0.318681	0.796063	1	7.60723e-06	0.000181178		k__Bacteria;p__Proteobacteria;c__Betaproteobacteria;o__Burkholderiales;f__Comamonadaceae;g__Diaphorobacter	1.07916	0.471528	1	1	1.56135e-06	0		k__Bacteria;p__[Thermi];c__Deinococci;o__Thermales;f__Thermaceae;g__Thermus	-1.27684	0.515485	1	1	0	1.36918e-06			k__Bacteria;p__Proteobacteria;c__Gammaproteobacteria;o__Legionellales;f__Coxiellaceae;g__Rickettsiella	-0.991029	0.47952	0.839161	1	2.51362e-06	7.60723e-06		k__Bacteria;p__Chlamydiae;c__Chlamydiia;o__Chlamydiales;f__Parachlamydiaceae;g__Candidatus Protochlamydia	0.260951	0.896104	1	1	2.28083e-06	1.65285e-06
k__Bacteria;p__Firmicutes;c__Bacilli;o__Bacillales;f__Thermoactinomycetaceae;g__Shimazuella	0.369233	0.738262	1	1	1.61868e-06	1.07865e-06		k__Archaea;p__Euryarchaeota;c__Methanobacteria;o__Methanobacteriales;f__Methanobacteriaceae;g__Methanobacterium	1.6331	0.0719281	0.323053	1	7.6053e-06	0		k__Bacteria;p__Actinobacteria;c__Actinobacteria;o__Actinomycetales;f__Frankiaceae;g__Frankia	1.07916	0.453546	1	1	1.55515e-06	0		k__Bacteria;p__Proteobacteria;c__Betaproteobacteria;o__Neisseriales;f__Neisseriaceae;g__	0.770536	0.516484	1	1	1.14735e-05	5.18951e-06			k__Archaea;p__Euryarchaeota;c__Methanobacteria;o__Methanobacteriales;f__Methanobacteriaceae;g__Methanobacterium	-1.51292	0.0719281	0.282263	1	0	7.6053e-06		k__Bacteria;p__Firmicutes;c__Bacilli;o__Bacillales;f__Thermoactinomycetaceae;g__Shimazuella	-0.0403512	1	1	1	1.55037e-06	1.61868e-06
k__Bacteria;p__Actinobacteria;c__Actinobacteria;o__Actinomycetales;f__Glycomycetaceae;g__Glycomyces	-2.06482	0.00899101	0.0907275	1	1.47338e-06	2.37256e-05		k__Bacteria;p__Actinobacteria;c__Actinobacteria;o__Actinomycetales;f__Actinospicaceae;g__	1.86119	0.032967	0.179129	1	7.49945e-06	0		k__Bacteria;p__Firmicutes;c__Bacilli;o__Bacillales;f__;g__	-0.784304	0.495504	1	1	1.53284e-06	3.06797e-06		k__Bacteria;p__Chlamydiae;c__Chlamydiia;o__Chlamydiales;f__Parachlamydiaceae;g__Candidatus Protochlamydia	-0.966356	0.517483	1	1	1.0947e-06	3.73917e-06			k__Bacteria;p__Actinobacteria;c__Actinobacteria;o__Actinomycetales;f__Actinospicaceae;g__	0.0716999	0.971029	1	1	8.14628e-06	7.49945e-06		k__Bacteria;p__Bacteroidetes;c__[Saprospirae];o__[Saprospirales];f__Chitinophagaceae;g__Sediminibacterium	1.31165	0.191808	0.446212	1	1.0375e-05	1.47338e-06
k__Bacteria;p__Actinobacteria;c__Thermoleophilia;o__Solirubrobacterales;f__Conexibacteraceae;g__Conexibacter	-1.59143	0.128871	0.524256	1	1.46588e-06	6.53781e-06		k__Bacteria;p__Elusimicrobia;c__Elusimicrobia;o__FAC88;f__;g__	2.18306	0.018981	0.120887	1	7.38258e-06	5.5433e-07		k__Bacteria;p__Proteobacteria;c__Gammaproteobacteria;o__Pasteurellales;f__Pasteurellaceae;Other	-0.0376955	1	1	1	1.53284e-06	1.60196e-06		k__Bacteria;p__Proteobacteria;c__Deltaproteobacteria;o__Desulfovibrionales;f__Desulfovibrionaceae;g__Bilophila	0.832711	0.517483	1	1	9.26724e-05	5.06648e-05			k__Bacteria;p__Elusimicrobia;c__Elusimicrobia;o__FAC88;f__;g__	-0.1371	0.98002	1	1	6.30515e-06	7.38258e-06		k__Bacteria;p__Proteobacteria;c__Gammaproteobacteria;o__Xanthomonadales;f__Xanthomonadaceae;g__Stenotrophomonas	1.30615	0.0659341	0.235004	1	1.56207e-05	1.46588e-06
k__Bacteria;p__Proteobacteria;c__Gammaproteobacteria;o__Enterobacteriales;f__Enterobacteriaceae;g__Klebsiella	0.639388	0.743257	1	1	1.40096e-06	4.87656e-07		k__Bacteria;p__Cyanobacteria;c__ML635J-21;o__;f__;g__	-1.16167	0.275724	0.721339	1	7.30313e-06	1.67164e-05		k__Bacteria;p__Firmicutes;c__Clostridia;o__Clostridiales;f__Lachnospiraceae;g__Butyrivibrio	-0.899087	0.431568	1	1	1.39855e-06	3.25812e-06		k__Bacteria;p__Actinobacteria;c__Actinobacteria;o__Actinomycetales;f__Microbacteriaceae;g__Microbacterium	0.940628	0.52048	1	1	1.14163e-05	3.24403e-06			k__Bacteria;p__Cyanobacteria;c__ML635J-21;o__;f__;g__	0.537176	0.903097	1	1	1.5162e-05	7.30313e-06		k__Bacteria;p__Proteobacteria;c__Gammaproteobacteria;o__Enterobacteriales;f__Enterobacteriaceae;g__Klebsiella	-0.395527	1	1	1	7.12955e-07	1.40096e-06
k__Bacteria;p__Proteobacteria;c__Betaproteobacteria;o__Burkholderiales;f__Oxalobacteraceae;g__Janthinobacterium	-1.07743	0.230769	0.708992	1	1.37066e-06	6.29233e-05		k__Bacteria;p__Planctomycetes;c__Planctomycetia;o__B97;f__;g__	1.22191	0.391608	0.802924	1	7.20643e-06	0		k__Bacteria;p__Actinobacteria;c__Actinobacteria;o__Actinomycetales;f__Nocardiaceae;g__	0.912379	0.645355	1	1	1.39855e-06	1.9988e-07		k__Bacteria;p__Proteobacteria;c__Alphaproteobacteria;o__Rhizobiales;f__Hyphomicrobiaceae;g__	-1.39545	0.52048	1	1	0	4.54494e-06			k__Bacteria;p__Planctomycetes;c__Planctomycetia;o__B97;f__;g__	-1.13198	0.365634	0.818854	1	0	7.20643e-06		k__Bacteria;p__Bacteroidetes;c__[Saprospirae];o__[Saprospirales];f__Chitinophagaceae;g__	4.85938	0.000999001	0.00913204	0.776224	3.18245e-05	1.37066e-06
k__Bacteria;p__Proteobacteria;c__Alphaproteobacteria;o__Rhodobacterales;f__Rhodobacteraceae;g__Rhodobacter	-0.751166	0.88012	1	1	1.37066e-06	6.1626e-06		k__Bacteria;p__Proteobacteria;c__Betaproteobacteria;o__Burkholderiales;f__Comamonadaceae;g__Paucibacter	1.70534	0.0599401	0.289276	1	7.20517e-06	8.82791e-07		k__Bacteria;p__Actinobacteria;c__Actinobacteria;o__Actinomycetales;f__Streptosporangiaceae;g__	-0.984248	0.511489	1	1	1.38821e-06	2.03365e-05		k__Bacteria;p__Chloroflexi;c__Ktedonobacteria;o__;f__;g__	1.02705	0.522478	1	1	3.45371e-05	0			k__Bacteria;p__Proteobacteria;c__Betaproteobacteria;o__Burkholderiales;f__Comamonadaceae;g__Paucibacter	-1.48507	0.250749	0.620485	1	1.18182e-06	7.20517e-06		k__Bacteria;p__Cyanobacteria;c__4C0d-2;o__MLE1-12;f__;g__	1.95416	0.002997	0.0207917	1	3.38248e-05	1.37066e-06
k__Bacteria;p__Firmicutes;c__Erysipelotrichi;o__Erysipelotrichales;f__Erysipelotrichaceae;g__PSB-M-3	-0.295809	0.754246	1	1	1.37066e-06	2.04542e-06		k__Bacteria;p__Acidobacteria;c__Acidobacteria-6;o__iii1-15;f__;g__	-1.29036	0.15984	0.517483	1	7.05017e-06	7.66268e-05		k__Bacteria;p__Proteobacteria;c__Alphaproteobacteria;o__Caulobacterales;f__Caulobacteraceae;g__Phenylobacterium	-1.0399	0.41958	1	1	1.38041e-06	6.14484e-06		k__Bacteria;p__Proteobacteria;c__Alphaproteobacteria;o__Rhizobiales;f__Xanthobacteraceae;g__	-1.31283	0.522478	1	1	0	1.79187e-06			k__Bacteria;p__Acidobacteria;c__Acidobacteria-6;o__iii1-15;f__;g__	-2.13119	0.027972	0.147852	1	0	7.05017e-06		k__Bacteria;p__Proteobacteria;c__Alphaproteobacteria;o__Rhizobiales;f__Methylobacteriaceae;g__	1.39787	0.033966	0.141132	1	2.3155e-05	1.37066e-06
k__Bacteria;p__Verrucomicrobia;c__[Pedosphaerae];o__[Pedosphaerales];f__[Pedosphaeraceae];g__Pedosphaera	0.494075	0.737263	1	1	1.37066e-06	6.44482e-07		k__Bacteria;p__Firmicutes;c__Bacilli;o__Lactobacillales;f__Streptococcaceae;Other	1.1289	0.277722	0.721706	1	7.01715e-06	3.64179e-06		k__Bacteria;p__Actinobacteria;c__Coriobacteriia;o__Coriobacteriales;f__Coriobacteriaceae;g__Eggerthella	-0.632391	0.575425	1	1	1.38041e-06	2.59783e-06		k__Bacteria;p__Proteobacteria;c__Alphaproteobacteria;o__Rickettsiales;f__mitochondria;g__	-1.38255	0.532468	1	1	0	9.01409e-07			k__Bacteria;p__Firmicutes;c__Bacilli;o__Lactobacillales;f__Streptococcaceae;Other	-2.88173	0.000999001	0.0115854	0.776224	0	7.01715e-06		k__Bacteria;p__Firmicutes;c__Clostridia;o__Clostridiales;f__Lachnospiraceae;g__Anaerostipes	1.16618	0.277722	0.586386	1	4.32581e-06	1.37066e-06
k__Bacteria;p__Firmicutes;c__Bacilli;o__Lactobacillales;f__Aerococcaceae;g__	1.0507	0.478521	0.97028	1	1.37066e-06	0		k__Bacteria;p__Proteobacteria;c__Alphaproteobacteria;o__Rhodospirillales;f__Acetobacteraceae;g__Acidisoma	1.64573	0.036963	0.195376	1	6.84742e-06	2.15328e-07		k__Bacteria;p__Proteobacteria;c__Betaproteobacteria;o__Burkholderiales;f__Oxalobacteraceae;g__Janthinobacterium	-1.04917	0.273726	0.889423	1	1.36915e-06	6.29233e-05		k__Bacteria;p__Proteobacteria;c__Alphaproteobacteria;o__Rhizobiales;f__Rhizobiaceae;g__Agrobacterium	-0.782715	0.536464	1	1	1.47047e-05	2.53052e-05			k__Bacteria;p__Proteobacteria;c__Alphaproteobacteria;o__Rhodospirillales;f__Acetobacteraceae;g__Acidisoma	-1.57747	0.0829171	0.303899	1	0	6.84742e-06		k__Bacteria;p__Firmicutes;c__Erysipelotrichi;o__Erysipelotrichales;f__Erysipelotrichaceae;g__PSB-M-3	-0.860646	1	1	1	0	1.37066e-06
k__Bacteria;p__[Thermi];c__Deinococci;o__Thermales;f__Thermaceae;g__Thermus	1.37784	0.190809	0.644603	1	1.36918e-06	0		k__Bacteria;p__Firmicutes;c__Bacilli;o__Lactobacillales;f__Streptococcaceae;g__	-1.46578	0.106893	0.437137	1	6.78067e-06	2.1765e-05		k__Bacteria;p__Planctomycetes;c__Planctomycetia;o__Pirellulales;f__Pirellulaceae;g__	-1.57893	0.047952	0.388112	1	1.36143e-06	6.19575e-05		k__Bacteria;p__Actinobacteria;c__Actinobacteria;o__Actinomycetales;f__Streptomycetaceae;g__Streptomyces	0.687168	0.537463	1	1	0.000621515	0.000374533			k__Bacteria;p__Firmicutes;c__Bacilli;o__Lactobacillales;f__Streptococcaceae;g__	-0.281495	0.794206	1	1	5.58824e-06	6.78067e-06		k__Bacteria;p__Gemmatimonadetes;c__Gemmatimonadetes;o__Gemmatimonadales;f__Ellin5301;g__	-1.1286	0.471528	0.732755	1	0	1.36918e-06
k__Bacteria;p__Actinobacteria;c__Actinobacteria;o__Actinomycetales;f__Actinospicaceae;g__	1.49562	0.157842	0.567793	1	1.36648e-06	0		k__Bacteria;p__Firmicutes;c__Clostridia;o__Clostridiales;f__Veillonellaceae;g__Megasphaera	1.73761	0.015984	0.108944	1	6.74225e-06	0		k__Bacteria;p__Planctomycetes;c__Phycisphaerae;o__Phycisphaerales;f__;g__	-1.19801	0.133866	0.590989	1	1.36143e-06	5.74958e-05		k__Bacteria;p__Firmicutes;c__Bacilli;o__Lactobacillales;f__Lactobacillaceae;Other	-0.618136	0.539461	1	1	8.93567e-06	1.48e-05			k__Bacteria;p__Firmicutes;c__Clostridia;o__Clostridiales;f__Veillonellaceae;g__Megasphaera	-1.60974	0.024975	0.135703	1	0	6.74225e-06		k__Bacteria;p__Actinobacteria;c__Actinobacteria;o__Actinomycetales;f__Microbacteriaceae;g__Rathayibacter	1.40055	0.110889	0.333957	1	7.49945e-06	1.36648e-06
k__Bacteria;p__Actinobacteria;c__Thermoleophilia;o__Solirubrobacterales;f__Patulibacteraceae;g__Patulibacter	-1.24103	0.22977	0.708992	1	1.35739e-06	4.0566e-06		k__Bacteria;p__Proteobacteria;c__Betaproteobacteria;o__SBla14;f__;g__	1.72239	0.040959	0.212168	1	6.47268e-06	0		k__Bacteria;p__Acidobacteria;c__Acidobacteria-6;o__iii1-15;f__RB40;g__	-0.884089	0.766234	1	1	1.36143e-06	1.22577e-05		k__Bacteria;p__Firmicutes;c__Clostridia;o__Clostridiales;f__[Tissierellaceae];g__Anaerococcus	-0.596909	0.552448	1	1	4.48358e-06	7.50631e-06			k__Bacteria;p__Proteobacteria;c__Betaproteobacteria;o__SBla14;f__;g__	-1.59563	0.0629371	0.265772	1	0	6.47268e-06		k__Bacteria;p__Firmicutes;c__Clostridia;o__Clostridiales;f__Clostridiaceae;g__	1.43907	0.011988	0.0629371	1	3.4933e-05	1.35739e-06
k__Bacteria;p__Actinobacteria;c__Actinobacteria;o__Actinomycetales;f__Nocardioidaceae;g__Aeromicrobium	0.378276	0.883117	1	1	1.35739e-06	8.3138e-07		k__Bacteria;p__Bacteroidetes;c__Flavobacteriia;o__Flavobacteriales;f__Flavobacteriaceae;g__	0.391968	0.733267	1	1	6.44691e-06	4.70921e-06		k__Bacteria;p__Actinobacteria;c__Actinobacteria;o__Actinomycetales;f__Microbacteriaceae;g__Agromyces	-0.00946039	0.99001	1	1	1.36143e-06	1.3765e-06		k__Bacteria;p__Actinobacteria;c__Actinobacteria;o__Actinomycetales;f__Corynebacteriaceae;g__Corynebacterium	0.628196	0.553447	1	1	0.000330925	0.000246958			k__Bacteria;p__Bacteroidetes;c__Flavobacteriia;o__Flavobacteriales;f__Flavobacteriaceae;g__	0.791586	0.868132	1	1	3.90364e-05	6.44691e-06		k__Bacteria;p__Firmicutes;c__Clostridia;o__Clostridiales;f__Dehalobacteriaceae;g__Dehalobacterium	1.8052	0.044955	0.180985	1	1.19463e-05	1.35739e-06
k__Bacteria;p__Bacteroidetes;c__[Rhodothermi];o__[Rhodothermales];f__Rhodothermaceae;g__Rubricoccus	1.0507	0.0589411	0.334286	1	1.35739e-06	0		k__Bacteria;p__Chlamydiae;c__Chlamydiia;o__Chlamydiales;f__;g__	-0.0153994	0.994006	1	1	6.3908e-06	6.51498e-06		k__Bacteria;p__Proteobacteria;c__Alphaproteobacteria;o__Rhizobiales;f__Beijerinckiaceae;Other	0.579502	0.763237	1	1	1.36143e-06	5.52762e-07		k__Bacteria;p__Firmicutes;c__Clostridia;o__Clostridiales;f__Christensenellaceae;Other	-0.608288	0.555445	1	1	0.000193896	0.000250223			k__Bacteria;p__Chlamydiae;c__Chlamydiia;o__Chlamydiales;f__;g__	-2.13453	0.038961	0.182366	1	0	6.3908e-06		k__Bacteria;p__Bacteroidetes;c__[Rhodothermi];o__[Rhodothermales];f__Rhodothermaceae;g__Rubricoccus	-0.860646	1	1	1	0	1.35739e-06
k__Bacteria;p__Chloroflexi;c__Thermomicrobia;o__JG30-KF-CM45;f__;g__	-2.42325	0.01998	0.155245	1	1.3211e-06	6.31352e-05		k__Bacteria;p__Proteobacteria;c__Gammaproteobacteria;o__Xanthomonadales;f__Xanthomonadaceae;g__Pseudoxanthomonas	-2.62549	0.004995	0.0451293	1	6.34354e-06	0.00040423		k__Bacteria;p__Actinobacteria;c__Actinobacteria;o__Actinomycetales;f__Actinosynnemataceae;g__Lentzea	0.836282	0.745255	1	1	1.36143e-06	2.77165e-07		k__Bacteria;p__Firmicutes;c__Bacilli;o__Bacillales;f__Staphylococcaceae;g__Salinicoccus	-0.973684	0.562438	1	1	0	3.9053e-07			k__Bacteria;p__Proteobacteria;c__Gammaproteobacteria;o__Xanthomonadales;f__Xanthomonadaceae;g__Pseudoxanthomonas	0.413403	0.984016	1	1	1.21391e-05	6.34354e-06		k__Bacteria;p__Bacteroidetes;c__Flavobacteriia;o__Flavobacteriales;f__[Weeksellaceae];g__Cloacibacterium	2.13207	0.000999001	0.00913204	0.776224	7.4326e-05	1.3211e-06
k__Bacteria;p__Firmicutes;c__Clostridia;o__Clostridiales;f__Eubacteriaceae;g__Pseudoramibacter_Eubacterium	0.368514	0.874126	1	1	1.31587e-06	7.93175e-07		k__Bacteria;p__Proteobacteria;c__Gammaproteobacteria;o__Legionellales;f__Coxiellaceae;g__Aquicella	0.179562	0.879121	1	1	6.24171e-06	5.28017e-06		k__Bacteria;p__Proteobacteria;c__Alphaproteobacteria;o__Rhizobiales;f__Beijerinckiaceae;g__Beijerinckia	1.07916	0.483516	1	1	1.36143e-06	0		k__Bacteria;p__Proteobacteria;c__Alphaproteobacteria;o__Rhizobiales;f__Bartonellaceae;g__Bartonella	0.566863	0.564436	1	1	7.49269e-05	4.99387e-05			k__Bacteria;p__Proteobacteria;c__Gammaproteobacteria;o__Legionellales;f__Coxiellaceae;g__Aquicella	-1.58309	0.111888	0.377987	1	1.27697e-06	6.24171e-06		k__Bacteria;p__Firmicutes;c__Bacilli;o__Bacillales;f__[Thermicanaceae];g__Thermicanus	0.464504	0.69031	0.983785	1	2.27122e-06	1.31587e-06
k__Bacteria;p__Acidobacteria;c__Holophagae;o__Holophagales;f__Holophagaceae;g__	1.0507	0.444555	0.97028	1	1.31587e-06	0		k__Bacteria;p__Verrucomicrobia;c__Opitutae;o__HA64;f__;g__	-1.17267	0.256743	0.680852	1	6.19964e-06	1.74114e-05		k__Bacteria;p__Proteobacteria;c__Gammaproteobacteria;o__Xanthomonadales;f__Xanthomonadaceae;g__Dokdonella	-0.148349	0.933067	1	1	1.36088e-06	1.60418e-06		k__Bacteria;p__Bacteroidetes;c__Bacteroidia;o__Bacteroidales;f__Porphyromonadaceae;g__Porphyromonas	-0.973684	0.567433	1	1	0	3.17195e-06			k__Bacteria;p__Verrucomicrobia;c__Opitutae;o__HA64;f__;g__	1.23371	0.182817	0.527297	1	0.000367341	6.19964e-06		k__Bacteria;p__Firmicutes;c__Clostridia;o__Clostridiales;f__[Mogibacteriaceae];g__	0.758323	0.73027	1	1	4.42768e-06	1.31587e-06
k__Bacteria;p__Proteobacteria;c__Alphaproteobacteria;o__Rhizobiales;f__Beijerinckiaceae;g__Beijerinckia	1.0507	0.471528	0.97028	1	1.31587e-06	0		k__Bacteria;p__Cyanobacteria;c__Chloroplast;o__Stramenopiles;f__;g__	-0.00600729	0.994006	1	1	6.14436e-06	6.17172e-06		k__Bacteria;p__Acidobacteria;c__[Chloracidobacteria];o__RB41;f__;g__	-0.924944	0.773227	1	1	1.35807e-06	8.67238e-05		k__Bacteria;p__Bacteroidetes;c__Bacteroidia;o__Bacteroidales;f__Porphyromonadaceae;g__Parabacteroides	0.553464	0.583417	1	1	6.43095e-05	4.80226e-05			k__Bacteria;p__Cyanobacteria;c__Chloroplast;o__Stramenopiles;f__;g__	-0.291831	0.847153	1	1	4.73083e-06	6.14436e-06		k__Bacteria;p__Firmicutes;c__Bacilli;o__Lactobacillales;f__Lactobacillaceae;g__Lactobacillus	-0.860646	0.898102	1	1	0	1.31587e-06
k__Bacteria;p__Firmicutes;c__Bacilli;o__Lactobacillales;f__Leuconostocaceae;g__Weissella	0.870207	0.718282	1	1	1.29301e-06	2.05729e-07		k__Bacteria;p__Proteobacteria;c__Alphaproteobacteria;o__Sphingomonadales;f__Sphingomonadaceae;g__Sphingobium	1.51918	0.14985	0.514165	1	6.11102e-06	2.39907e-06		k__Bacteria;p__Firmicutes;c__Clostridia;o__Clostridiales;f__Peptostreptococcaceae;g__Tepidibacter	0.137431	0.886114	1	1	1.35807e-06	1.14401e-06		k__Bacteria;p__Proteobacteria;c__Deltaproteobacteria;o__Desulfovibrionales;f__Desulfovibrionaceae;Other	-0.561878	0.587413	1	1	4.31616e-06	6.06657e-06			k__Bacteria;p__Proteobacteria;c__Alphaproteobacteria;o__Sphingomonadales;f__Sphingomonadaceae;g__Sphingobium	0.69855	1	1	1	2.93566e-05	6.11102e-06		k__Bacteria;p__Firmicutes;c__Bacilli;o__Bacillales;f__Planococcaceae;g__Paenisporosarcina	-0.860646	0.95005	1	1	0	1.29301e-06
k__Bacteria;p__Proteobacteria;c__Alphaproteobacteria;o__Sphingomonadales;f__Sphingomonadaceae;g__Blastomonas	-1.36066	0.275724	0.743881	1	1.28988e-06	1.39916e-05		k__Bacteria;p__Gemmatimonadetes;c__Gemm-1;o__;f__;g__	0.140457	0.951049	1	1	6.08851e-06	5.40937e-06		k__Bacteria;p__Actinobacteria;c__Actinobacteria;o__Actinomycetales;f__Nocardiopsaceae;g__Prauseria	0.632364	0.832168	1	1	1.35807e-06	5.22121e-07		k__Bacteria;p__Acidobacteria;c__Acidobacteriia;o__Acidobacteriales;f__Koribacteraceae;g__Candidatus Koribacter	-0.563785	0.596404	1	1	1.25241e-06	2.26785e-06			k__Bacteria;p__Gemmatimonadetes;c__Gemm-1;o__;f__;g__	-3.11109	0.003996	0.0344988	1	0	6.08851e-06		k__Bacteria;p__Proteobacteria;c__Betaproteobacteria;o__Burkholderiales;f__Comamonadaceae;g__Paucibacter	1.90655	0.0539461	0.207505	1	5.3063e-06	1.28988e-06
k__Bacteria;p__Proteobacteria;c__Gammaproteobacteria;o__;f__;g__	-1.28411	0.274725	0.743881	1	1.21378e-06	8.41205e-06		k__Bacteria;p__Proteobacteria;c__Betaproteobacteria;o__Rhodocyclales;f__Rhodocyclaceae;g__Zoogloea	2.6812	0.003996	0.0398063	1	5.99338e-06	0		k__Bacteria;p__Bacteroidetes;c__Sphingobacteriia;o__Sphingobacteriales;f__Sphingobacteriaceae;g__Pedobacter	-0.750398	0.676324	1	1	1.34879e-06	4.53343e-06		k__Bacteria;p__Firmicutes;c__Clostridia;o__Clostridiales;f__Peptostreptococcaceae;g__	-0.996128	0.596404	1	1	0	2.93652e-05			k__Bacteria;p__Proteobacteria;c__Betaproteobacteria;o__Rhodocyclales;f__Rhodocyclaceae;g__Zoogloea	-2.48388	0.00599401	0.0465734	1	0	5.99338e-06		k__Bacteria;p__Actinobacteria;c__Actinobacteria;o__Actinomycetales;f__Brevibacteriaceae;g__Brevibacterium	2.57695	0.00899101	0.0509928	1	1.52252e-05	1.21378e-06
k__Bacteria;p__Actinobacteria;c__Actinobacteria;o__Actinomycetales;f__Micromonosporaceae;g__Micromonospora	-0.0706681	1	1	1	1.21378e-06	1.32813e-06		k__Bacteria;p__Acidobacteria;c__TM1;o__;f__;g__	1.69492	0.171828	0.527709	1	5.98768e-06	0		k__Bacteria;p__Actinobacteria;c__Coriobacteriia;o__Coriobacteriales;f__Coriobacteriaceae;g__Atopobium	-2.94938	0.000999001	0.0277223	0.776224	1.34825e-06	6.00527e-05		k__Bacteria;p__Acidobacteria;c__Solibacteres;o__Solibacterales;f__Solibacteraceae;g__	0.655281	0.601399	1	1	3.47034e-06	1.12936e-06			k__Bacteria;p__Acidobacteria;c__TM1;o__;f__;g__	0.0392464	1	1	1	6.30515e-06	5.98768e-06		k__Bacteria;p__Proteobacteria;c__Alphaproteobacteria;o__Rickettsiales;f__;g__	0.502231	0.753247	1	1	2.50817e-06	1.21378e-06
k__Bacteria;p__Proteobacteria;c__Gammaproteobacteria;o__Oceanospirillales;f__Halomonadaceae;g__Halomonas	1.0507	0.467532	0.97028	1	1.21378e-06	0		k__Bacteria;p__Bacteroidetes;c__Flavobacteriia;o__Flavobacteriales;f__Flavobacteriaceae;g__Flavobacterium	1.27321	0.252747	0.677188	1	5.95967e-06	1.56246e-06		k__Bacteria;p__Proteobacteria;c__Deltaproteobacteria;o__Myxococcales;f__Polyangiaceae;g__	-1.02903	0.402597	1	1	1.34684e-06	1.28125e-05		k__Bacteria;p__Proteobacteria;c__Alphaproteobacteria;o__Rhizobiales;f__Brucellaceae;g__Ochrobactrum	0.495761	0.608392	1	1	3.06052e-05	2.42321e-05			k__Bacteria;p__Bacteroidetes;c__Flavobacteriia;o__Flavobacteriales;f__Flavobacteriaceae;g__Flavobacterium	-1.73764	0.0589411	0.254429	1	0	5.95967e-06		k__Bacteria;p__Proteobacteria;c__Gammaproteobacteria;o__Oceanospirillales;f__Halomonadaceae;g__Halomonas	-0.860646	1	1	1	0	1.21378e-06
k__Bacteria;p__Proteobacteria;c__Alphaproteobacteria;o__Rhizobiales;f__Methylobacteriaceae;g__	-0.91372	0.73027	1	1	1.18931e-06	9.19594e-06		k__Bacteria;p__Proteobacteria;c__Gammaproteobacteria;o__Legionellales;f__Coxiellaceae;g__	1.2003	0.267732	0.707578	1	5.92553e-06	2.10513e-06		k__Bacteria;p__Proteobacteria;c__Gammaproteobacteria;o__Legionellales;f__Coxiellaceae;g__Aquicella	-0.927858	0.464535	1	1	1.27697e-06	5.28017e-06		k__Bacteria;p__Proteobacteria;c__Gammaproteobacteria;o__Pseudomonadales;f__Moraxellaceae;g__	-0.733887	0.611389	1	1	0.000113881	0.000247242			k__Bacteria;p__Proteobacteria;c__Gammaproteobacteria;o__Legionellales;f__Coxiellaceae;g__	0.282286	0.807193	1	1	7.92837e-06	5.92553e-06		k__Bacteria;p__Firmicutes;c__Bacilli;o__Bacillales;Other;Other	2.01435	0.02997	0.129371	1	7.91356e-06	1.18931e-06
k__Bacteria;p__Bacteroidetes;c__Bacteroidia;o__Bacteroidales;f__[Paraprevotellaceae];g__[Prevotella]	-0.927742	0.605395	1	1	1.17334e-06	7.14739e-06		k__Bacteria;p__TM7;c__SC3;o__;f__;g__	1.59943	0.133866	0.493301	1	5.87304e-06	2.68007e-07		k__Bacteria;p__Proteobacteria;c__Alphaproteobacteria;o__Rhodospirillales;f__Rhodospirillaceae;g__Roseospira	1.07916	0.46953	1	1	1.27697e-06	0		k__Bacteria;p__Actinobacteria;c__Actinobacteria;o__Actinomycetales;f__Micrococcaceae;g__	-0.516207	0.613387	1	1	7.58308e-06	1.14903e-05			k__Bacteria;p__TM7;c__SC3;o__;f__;g__	-1.55938	0.192807	0.527297	1	0	5.87304e-06		k__Bacteria;p__Bacteroidetes;c__Bacteroidia;o__Bacteroidales;f__[Paraprevotellaceae];g__[Prevotella]	0.50606	0.701299	0.992548	1	2.28989e-06	1.17334e-06
k__Bacteria;p__Verrucomicrobia;c__[Pedosphaerae];o__[Pedosphaerales];f__Ellin515;g__	-1.18297	0.340659	0.859391	1	1.14311e-06	7.443e-06		k__Bacteria;p__Proteobacteria;c__Betaproteobacteria;o__Rhodocyclales;f__Rhodocyclaceae;g__Hydrogenophilus	1.22191	0.391608	0.802924	1	5.83794e-06	0		k__Bacteria;p__Proteobacteria;c__Betaproteobacteria;o__Ellin6067;f__;g__	-1.25196	0.363636	1	1	1.25241e-06	1.59325e-05		k__Bacteria;p__Proteobacteria;c__Gammaproteobacteria;o__Pseudomonadales;f__Moraxellaceae;g__Acinetobacter	-0.507355	0.621379	1	1	3.69835e-05	4.95146e-05			k__Bacteria;p__Proteobacteria;c__Betaproteobacteria;o__Rhodocyclales;f__Rhodocyclaceae;g__Hydrogenophilus	-0.869324	0.754246	1	1	1.20147e-06	5.83794e-06		k__Bacteria;p__Proteobacteria;c__Gammaproteobacteria;o__Aeromonadales;f__Aeromonadaceae;g__	4.67184	0.000999001	0.00913204	0.776224	3.89646e-05	1.14311e-06
k__Bacteria;p__Acidobacteria;c__Solibacteres;o__Solibacterales;f__Solibacteraceae;g__	-0.937047	0.694306	1	1	1.12936e-06	1.31094e-05		k__Bacteria;p__Firmicutes;c__Bacilli;o__Bacillales;f__Paenibacillaceae;g__Brevibacillus	-1.57155	0.116883	0.456373	1	5.82596e-06	3.86866e-05		k__Bacteria;p__Actinobacteria;c__Actinobacteria;o__Actinomycetales;f__Sporichthyaceae;g__	-0.973166	0.384615	1	1	1.25241e-06	4.24035e-06		k__Bacteria;p__Actinobacteria;c__Actinobacteria;o__Actinomycetales;f__Cellulomonadaceae;g__Cellulomonas	-0.593947	0.622378	1	1	6.25212e-06	9.65422e-06			k__Bacteria;p__Firmicutes;c__Bacilli;o__Bacillales;f__Paenibacillaceae;g__Brevibacillus	0.200123	0.801199	1	1	7.08588e-06	5.82596e-06		k__Bacteria;p__Acidobacteria;c__Solibacteres;o__Solibacterales;f__Solibacteraceae;g__	1.43682	0.000999001	0.00913204	0.776224	0.000186548	1.12936e-06
k__Bacteria;p__Proteobacteria;c__Epsilonproteobacteria;o__Campylobacterales;f__Campylobacteraceae;g__Campylobacter	-0.807124	1	1	1	1.12936e-06	7.80249e-06		k__Bacteria;p__Actinobacteria;c__Actinobacteria;o__Actinomycetales;f__Micrococcaceae;Other	1.95739	0.0619381	0.295251	1	5.80391e-06	4.6675e-07		k__Bacteria;p__Acidobacteria;c__Acidobacteriia;o__Acidobacteriales;f__Koribacteraceae;g__Candidatus Koribacter	0.317683	0.878122	1	1	1.25241e-06	8.30139e-07		k__Bacteria;p__Firmicutes;c__Clostridia;o__Clostridiales;f__[Mogibacteriaceae];g__	-0.524788	0.623377	1	1	0.00097577	0.00115756			k__Bacteria;p__Actinobacteria;c__Actinobacteria;o__Actinomycetales;f__Micrococcaceae;Other	-2.01642	0.0819181	0.303899	1	0	5.80391e-06		k__Bacteria;p__Proteobacteria;c__Alphaproteobacteria;o__Rhizobiales;f__Rhizobiaceae;g__Agrobacterium	2.40627	0.000999001	0.00913204	0.776224	8.11481e-05	1.12936e-06
k__Bacteria;p__Proteobacteria;c__Betaproteobacteria;o__Burkholderiales;f__Burkholderiaceae;g__	-0.0664262	1	1	1	1.12936e-06	1.21655e-06		k__Bacteria;p__Proteobacteria;c__Betaproteobacteria;o__Burkholderiales;f__Burkholderiaceae;g__Salinispora	2.34782	0.022977	0.138396	1	5.79479e-06	0		k__Bacteria;p__Bacteroidetes;c__At12OctB3;o__;f__;g__	0.333414	0.726274	1	1	1.25241e-06	7.75401e-07		k__Bacteria;p__Actinobacteria;c__Actinobacteria;o__Actinomycetales;f__Microbacteriaceae;g__Curtobacterium	-0.503047	0.626374	1	1	3.40165e-05	4.23753e-05			k__Bacteria;p__Proteobacteria;c__Betaproteobacteria;o__Burkholderiales;f__Burkholderiaceae;g__Salinispora	-1.53572	0.141858	0.45736	1	1.20147e-06	5.79479e-06		k__Bacteria;p__Proteobacteria;c__Epsilonproteobacteria;o__Campylobacterales;f__Campylobacteraceae;g__Campylobacter	1.51843	0.032967	0.139214	1	3.83877e-05	1.12936e-06
k__Bacteria;p__Proteobacteria;c__Betaproteobacteria;o__Burkholderiales;f__Comamonadaceae;g__Comamonas	0.508541	0.769231	1	1	1.12936e-06	5.16934e-07		k__Bacteria;p__Actinobacteria;c__Actinobacteria;o__Actinomycetales;f__Pseudonocardiaceae;g__	-1.52932	0.116883	0.456373	1	5.79324e-06	0.000190414		k__Bacteria;p__Firmicutes;c__Bacilli;o__Lactobacillales;f__Carnobacteriaceae;g__Desemzia	-1.45244	0.154845	0.653884	1	1.25166e-06	1.38185e-05		k__Bacteria;p__Proteobacteria;c__Alphaproteobacteria;o__Rhodospirillales;f__Rhodospirillaceae;g__	0.51827	0.631369	1	1	2.67362e-05	1.71936e-05			k__Bacteria;p__Actinobacteria;c__Actinobacteria;o__Actinomycetales;f__Pseudonocardiaceae;g__	0.290704	0.965035	1	1	8.15301e-06	5.79324e-06		k__Bacteria;p__Firmicutes;c__Clostridia;o__Clostridiales;f__Lachnospiraceae;g__Clostridium	1.53474	0.103896	0.321623	1	4.58053e-06	1.12936e-06
k__Bacteria;p__Proteobacteria;c__Betaproteobacteria;o__IS-44;f__;g__	-0.941455	0.706294	1	1	1.11609e-06	1.41784e-05		k__Bacteria;p__Actinobacteria;c__Actinobacteria;o__Actinomycetales;Other;Other	-0.694445	0.497502	0.877183	1	5.65781e-06	8.31916e-06		k__Bacteria;p__Proteobacteria;c__Deltaproteobacteria;o__Myxococcales;f__0319-6G20;g__	-0.847938	0.731269	1	1	1.25166e-06	5.71579e-06		k__Bacteria;p__Actinobacteria;c__Actinobacteria;o__Actinomycetales;f__Actinomycetaceae;g__	-0.564344	0.638362	1	1	3.90277e-05	5.55729e-05			k__Bacteria;p__Actinobacteria;c__Actinobacteria;o__Actinomycetales;Other;Other	-2.11321	0.028971	0.152098	1	0	5.65781e-06		k__Bacteria;p__Firmicutes;c__Bacilli;o__Lactobacillales;f__Enterococcaceae;g__Vagococcus	0.918633	0.534466	0.794034	1	4.42672e-06	1.11609e-06
k__Bacteria;p__Proteobacteria;c__Alphaproteobacteria;o__Rhizobiales;f__Bradyrhizobiaceae;g__Bradyrhizobium	-2.3461	0.020979	0.159811	1	1.05732e-06	6.92587e-06		k__Bacteria;p__Proteobacteria;c__Deltaproteobacteria;o__Myxococcales;f__Myxococcaceae;g__Anaeromyxobacter	2.52519	0.00899101	0.0678254	1	5.63272e-06	0		k__Bacteria;p__Cyanobacteria;c__Chloroplast;o__Chlorophyta;f__Trebouxiophyceae;g__	-1.50999	0.13986	0.610513	1	1.25166e-06	4.1692e-06		k__Bacteria;p__Firmicutes;c__Bacilli;o__Gemellales;f__;g__	0.478584	0.638362	1	1	1.45821e-05	1.16311e-05			k__Bacteria;p__Proteobacteria;c__Deltaproteobacteria;o__Myxococcales;f__Myxococcaceae;g__Anaeromyxobacter	-2.33935	0.00699301	0.0532703	1	0	5.63272e-06		k__Bacteria;p__Proteobacteria;c__Alphaproteobacteria;o__Rhodospirillales;f__;g__	1.85928	0.0999001	0.31049	1	7.75848e-06	1.05732e-06
k__Bacteria;p__Actinobacteria;c__Actinobacteria;o__Actinomycetales;f__Microbacteriaceae;g__Salinibacterium	-1.15048	0.31968	0.827972	1	1.05732e-06	5.5615e-06		k__Bacteria;p__Proteobacteria;c__Alphaproteobacteria;o__Rhizobiales;f__Methylocystaceae;g__Methylosinus	-0.491015	0.868132	1	1	5.56444e-06	1.02053e-05		k__Bacteria;p__Actinobacteria;c__Actinobacteria;o__Actinomycetales;f__Microbacteriaceae;g__Salinibacterium	-1.06757	0.370629	1	1	1.23665e-06	5.5615e-06		k__Bacteria;p__Proteobacteria;c__Alphaproteobacteria;o__Rickettsiales;f__;g__	0.652884	0.644356	1	1	0.0187003	0.011881			k__Bacteria;p__Proteobacteria;c__Alphaproteobacteria;o__Rhizobiales;f__Methylocystaceae;g__Methylosinus	-2.482	0.00599401	0.0465734	1	0	5.56444e-06		k__Bacteria;p__Verrucomicrobia;c__[Methylacidiphilae];o__S-BQ2-57;f__;g__	1.40047	0.206793	0.467088	1	5.23143e-06	1.05732e-06
k__Bacteria;p__Actinobacteria;c__Actinobacteria;o__Actinomycetales;f__Kineosporiaceae;Other	-0.935359	0.415584	0.97028	1	1.05732e-06	2.24521e-06		k__Bacteria;p__Firmicutes;c__Bacilli;o__Lactobacillales;f__Carnobacteriaceae;Other	-2.43364	0.021978	0.134464	1	5.4805e-06	1.71964e-05		k__Bacteria;p__Bacteroidetes;c__Cytophagia;o__Cytophagales;f__[Amoebophilaceae];g__Candidatus Amoebophilus	-1.63694	0.148851	0.63548	1	1.21432e-06	5.13738e-05		k__Bacteria;p__Proteobacteria;c__Gammaproteobacteria;o__Pseudomonadales;f__Moraxellaceae;g__Psychrobacter	-0.56558	0.647353	1	1	0.000294051	0.000555427			k__Bacteria;p__Firmicutes;c__Bacilli;o__Lactobacillales;f__Carnobacteriaceae;Other	-1.23689	0.195804	0.527297	1	1.72686e-06	5.4805e-06		k__Bacteria;p__Actinobacteria;c__Actinobacteria;o__Actinomycetales;f__Actinomycetaceae;g__Actinobaculum	-0.860646	1	1	1	0	1.05732e-06
k__Bacteria;p__Actinobacteria;c__Actinobacteria;o__Actinomycetales;f__Actinomycetaceae;g__Actinobaculum	0.526559	0.883117	1	1	1.05732e-06	4.93671e-07		k__Bacteria;p__Firmicutes;c__Bacilli;o__Lactobacillales;f__Carnobacteriaceae;g__Desemzia	-0.807127	0.451548	0.83338	1	5.4791e-06	1.38185e-05		k__Bacteria;p__Proteobacteria;c__Alphaproteobacteria;o__Rhizobiales;f__Phyllobacteriaceae;g__Mesorhizobium	-1.40619	0.117882	0.553118	1	1.21432e-06	1.60632e-05		k__Bacteria;p__Bacteroidetes;c__Flavobacteriia;o__Flavobacteriales;f__[Weeksellaceae];g__	0.98261	0.652348	1	1	2.03402e-05	8.60668e-07			k__Bacteria;p__Firmicutes;c__Bacilli;o__Lactobacillales;f__Carnobacteriaceae;g__Desemzia	-1.03165	0.463536	0.820327	1	1.25166e-06	5.4791e-06		k__Bacteria;p__Actinobacteria;c__Actinobacteria;o__Actinomycetales;f__Kineosporiaceae;Other	0.0528602	1	1	1	1.14042e-06	1.05732e-06
k__Bacteria;p__Proteobacteria;c__Alphaproteobacteria;o__Rhizobiales;f__Beijerinckiaceae;g__	-1.07363	0.338661	0.859391	1	1.03626e-06	2.97389e-06		k__Bacteria;p__Verrucomicrobia;c__[Spartobacteria];o__[Chthoniobacterales];f__[Chthoniobacteraceae];g__Chthoniobacter	0.0877894	0.958042	1	1	5.35581e-06	4.97193e-06		k__Bacteria;p__Actinobacteria;c__Actinobacteria;o__Actinomycetales;f__Micromonosporaceae;g__Micromonospora	-0.0703088	0.855145	1	1	1.21432e-06	1.32813e-06		k__Bacteria;p__Firmicutes;c__Clostridia;o__;f__;g__	-0.973684	0.652348	1	1	0	9.78646e-07			k__Bacteria;p__Verrucomicrobia;c__[Spartobacteria];o__[Chthoniobacterales];f__[Chthoniobacteraceae];g__Chthoniobacter	-1.87566	0.0749251	0.288202	1	0	5.35581e-06		k__Bacteria;p__Planctomycetes;c__Planctomycetia;o__Gemmatales;f__Gemmataceae;g__	2.69593	0.000999001	0.00913204	0.776224	4.0353e-05	1.03626e-06
k__Bacteria;p__Actinobacteria;c__Actinobacteria;o__Actinomycetales;f__Promicromonosporaceae;g__Xylanimicrobium	-2.24086	0.00999001	0.0958301	1	1.0047e-06	3.79144e-05		k__Bacteria;p__Chloroflexi;c__Anaerolineae;o__A31;f__S47;g__	0.253659	1	1	1	5.34309e-06	3.97303e-06		k__Bacteria;p__Actinobacteria;c__Actinobacteria;o__Actinomycetales;f__Microbacteriaceae;g__Cryocola	-2.65871	0.00699301	0.113199	1	1.20147e-06	1.40559e-05		k__Bacteria;p__Proteobacteria;c__Alphaproteobacteria;o__Rhizobiales;f__Phyllobacteriaceae;g__	-0.456023	0.66034	1	1	5.83195e-06	8.34519e-06			k__Bacteria;p__Chloroflexi;c__Anaerolineae;o__A31;f__S47;g__	-1.13198	0.41958	0.818854	1	0	5.34309e-06		k__Bacteria;p__Actinobacteria;c__Actinobacteria;o__Actinomycetales;f__Promicromonosporaceae;g__Xylanimicrobium	1.3497	0.0589411	0.220179	1	1.27274e-05	1.0047e-06
k__Bacteria;p__Planctomycetes;c__Planctomycetia;o__Pirellulales;f__Pirellulaceae;g__	-1.63217	0.028971	0.204641	1	9.78646e-07	6.19575e-05		k__Bacteria;p__Proteobacteria;c__Alphaproteobacteria;o__Sphingomonadales;f__Sphingomonadaceae;g__Blastomonas	-0.794341	0.509491	0.877183	1	5.3063e-06	1.39916e-05		k__Bacteria;p__Actinobacteria;c__Actinobacteria;o__Actinomycetales;f__Pseudonocardiaceae;g__Actinomycetospora	-1.51041	0.116883	0.553118	1	1.20147e-06	1.21823e-05		k__Bacteria;p__Firmicutes;c__Bacilli;o__Lactobacillales;f__Lactobacillaceae;g__Pediococcus	0.454878	0.667333	1	1	5.11821e-06	3.70867e-06			k__Bacteria;p__Proteobacteria;c__Alphaproteobacteria;o__Sphingomonadales;f__Sphingomonadaceae;g__Blastomonas	-2.84477	0.00799201	0.0580354	1	0	5.3063e-06		k__Bacteria;p__Gemmatimonadetes;c__Gemm-1;o__;f__;g__	2.86403	0.000999001	0.00913204	0.776224	7.1934e-05	9.78646e-07
k__Bacteria;p__Actinobacteria;c__Actinobacteria;o__Actinomycetales;f__Gordoniaceae;g__Gordonia	-0.510602	0.743257	1	1	9.78646e-07	2.04292e-06		k__Bacteria;p__OD1;c__;o__;f__;g__	1.22191	0.401598	0.802924	1	5.28451e-06	0		k__Bacteria;p__Proteobacteria;c__Gammaproteobacteria;o__Aeromonadales;f__Aeromonadaceae;g__	-0.368754	0.593407	1	1	1.20147e-06	1.86646e-06		k__Bacteria;p__Proteobacteria;c__Epsilonproteobacteria;o__Campylobacterales;f__Helicobacteraceae;g__Helicobacter	-0.462205	0.668332	1	1	0.0021529	0.00274427			k__Bacteria;p__Verrucomicrobia;c__[Pedosphaerae];o__[Pedosphaerales];Other;Other	-1.13198	0.424575	0.818854	1	0	5.28451e-06		k__Bacteria;p__Bacteroidetes;c__Bacteroidia;o__Bacteroidales;f__Rikenellaceae;Other	1.2419	0.257742	0.560968	1	3.39709e-06	9.78646e-07
k__Bacteria;p__Firmicutes;c__Clostridia;o__;f__;g__	1.0507	0.476523	0.97028	1	9.78646e-07	0		k__Bacteria;p__Verrucomicrobia;c__[Pedosphaerae];o__[Pedosphaerales];Other;Other	1.22191	0.401598	0.802924	1	5.28451e-06	0		k__Bacteria;p__Proteobacteria;c__Alphaproteobacteria;o__Rhizobiales;f__Xanthobacteraceae;g__Labrys	-0.30811	0.744256	1	1	1.20147e-06	1.8309e-06		k__Bacteria;p__Actinobacteria;c__Actinobacteria;o__Actinomycetales;f__Bogoriellaceae;g__Georgenia	-0.973684	0.674326	1	1	0	4.89323e-07			k__Bacteria;p__OD1;c__;o__;f__;g__	-1.13198	0.435564	0.818854	1	0	5.28451e-06		k__Bacteria;p__Proteobacteria;c__Alphaproteobacteria;o__Rickettsiales;Other;Other	-0.860646	0.687313	0.981695	1	0	9.78646e-07
k__Bacteria;p__Actinobacteria;c__Actinobacteria;o__Actinomycetales;f__Pseudonocardiaceae;g__Actinomycetospora	-1.59568	0.0789211	0.406104	1	9.30574e-07	1.21823e-05		k__Bacteria;p__Bacteroidetes;c__[Saprospirae];o__[Saprospirales];f__Chitinophagaceae;g__Flavisolibacter	1.22191	0.426573	0.810385	1	5.28451e-06	0		k__Bacteria;p__Actinobacteria;c__Actinobacteria;o__Actinomycetales;f__Geodermatophilaceae;g__Geodermatophilus	-0.0833277	1	1	1	1.20147e-06	1.32702e-06		k__Bacteria;p__Firmicutes;c__Bacilli;o__Bacillales;f__Staphylococcaceae;g__Staphylococcus	-0.503484	0.677323	1	1	0.000171682	0.000223346			k__Bacteria;p__Bacteroidetes;c__[Saprospirae];o__[Saprospirales];f__Chitinophagaceae;g__Flavisolibacter	-1.13198	0.43956	0.818854	1	0	5.28451e-06		k__Bacteria;p__Spirochaetes;c__Spirochaetes;o__Spirochaetales;f__Spirochaetaceae;g__Treponema	1.52626	0.022977	0.106905	1	1.52498e-05	9.30574e-07
k__Bacteria;p__Proteobacteria;c__Alphaproteobacteria;o__Rhizobiales;f__Methylocystaceae;g__Methylosinus	-1.1613	0.306693	0.81043	1	9.30574e-07	1.02053e-05		k__Archaea;p__Euryarchaeota;c__Thermoplasmata;o__E2;f__[Methanomassiliicoccaceae];g__	1.73623	0.161838	0.517483	1	5.26703e-06	0		k__Bacteria;p__Proteobacteria;c__Gammaproteobacteria;o__Enterobacteriales;f__Enterobacteriaceae;g__Morganella	1.07916	0.450549	1	1	1.20147e-06	0		k__Bacteria;p__Actinobacteria;c__Actinobacteria;o__Actinomycetales;f__Micromonosporaceae;Other	0.514692	0.679321	1	1	5.12096e-06	2.94192e-06			k__Archaea;p__Euryarchaeota;c__Thermoplasmata;o__E2;f__[Methanomassiliicoccaceae];g__	0.574524	1	1	1	1.55467e-05	5.26703e-06		k__Bacteria;p__Proteobacteria;c__Betaproteobacteria;o__SBla14;f__;g__	1.90239	0.0529471	0.205699	1	5.56444e-06	9.30574e-07
k__Bacteria;p__Actinobacteria;c__Actinobacteria;o__Bifidobacteriales;f__Bifidobacteriaceae;Other	-0.165705	1	1	1	9.30574e-07	1.11643e-06		k__Bacteria;p__Proteobacteria;c__Alphaproteobacteria;o__Rhizobiales;f__Hyphomicrobiaceae;g__Hyphomicrobium	-1.24261	0.218781	0.609294	1	5.23342e-06	1.5548e-05		k__Bacteria;p__Proteobacteria;c__Betaproteobacteria;o__Rhodocyclales;f__Rhodocyclaceae;g__Hydrogenophilus	1.07916	0.452547	1	1	1.20147e-06	0		k__Bacteria;p__Tenericutes;c__RF3;o__ML615J-28;f__;g__	0.962521	0.679321	1	1	7.51684e-05	6.87473e-06			k__Bacteria;p__Proteobacteria;c__Alphaproteobacteria;o__Rhizobiales;f__Hyphomicrobiaceae;g__Hyphomicrobium	0.936888	0.574426	0.947619	1	3.28136e-05	5.23342e-06		k__Bacteria;p__Proteobacteria;c__Deltaproteobacteria;o__Syntrophobacterales;f__Syntrophobacteraceae;g__	0.937414	0.366633	0.710409	1	2.45694e-06	9.30574e-07
k__Bacteria;p__Proteobacteria;c__Alphaproteobacteria;o__Rickettsiales;f__mitochondria;g__	-0.872472	0.421578	0.97028	1	9.01409e-07	1.93753e-06		k__Bacteria;p__Actinobacteria;c__Actinobacteria;o__Actinomycetales;f__Microbacteriaceae;g__Salinibacterium	-0.0647378	0.969031	1	1	5.23143e-06	5.5615e-06		k__Bacteria;p__Firmicutes;c__Bacilli;o__Lactobacillales;f__Lactobacillaceae;g__	1.07916	0.46953	1	1	1.20147e-06	0		k__Bacteria;p__Acidobacteria;c__Acidobacteria-5;o__;f__;g__	-0.973684	0.69031	1	1	0	8.88032e-07			k__Bacteria;p__Actinobacteria;c__Actinobacteria;o__Actinomycetales;f__Microbacteriaceae;g__Salinibacterium	-1.28016	0.207792	0.538182	1	1.23665e-06	5.23143e-06		k__Bacteria;p__Chloroflexi;c__Dehalococcoidetes;o__Dehalococcoidales;f__Dehalococcoidaceae;g__	-1.22205	0.390609	0.712468	1	0	9.01409e-07
k__Bacteria;p__Bacteroidetes;c__Sphingobacteriia;o__Sphingobacteriales;f__Sphingobacteriaceae;g__	-1.17016	0.332667	0.855378	1	8.88032e-07	2.9989e-05		k__Bacteria;p__Actinobacteria;c__Actinobacteria;o__Actinomycetales;f__Dietziaceae;g__Dietzia	-0.389016	0.998002	1	1	5.21267e-06	9.86869e-06		k__Bacteria;p__Proteobacteria;c__Betaproteobacteria;o__Burkholderiales;f__Burkholderiaceae;g__Salinispora	1.07916	0.492507	1	1	1.20147e-06	0		k__Bacteria;p__Actinobacteria;c__Acidimicrobiia;o__Acidimicrobiales;f__AKIW874;g__	-0.973684	0.692308	1	1	0	3.42932e-06			k__Bacteria;p__Actinobacteria;c__Actinobacteria;o__Actinomycetales;f__Dietziaceae;g__Dietzia	0.608349	0.947053	1	1	1.36643e-05	5.21267e-06		k__Bacteria;p__Bacteroidetes;c__Bacteroidia;o__Bacteroidales;f__Porphyromonadaceae;g__Dysgonomonas	1.86489	0.000999001	0.00913204	0.776224	6.9247e-05	8.88032e-07
k__Bacteria;p__Acidobacteria;c__Acidobacteria-5;o__;f__;g__	-0.967028	0.581419	1	1	8.88032e-07	1.24579e-05		k__Bacteria;p__Acidobacteria;c__[Chloracidobacteria];o__RB41;f__Ellin6075;g__	0.476421	0.663337	0.992671	1	5.17463e-06	3.26387e-06		k__Bacteria;p__Firmicutes;c__Bacilli;o__Lactobacillales;f__Enterococcaceae;Other	-1.50038	0.103896	0.520821	1	1.1996e-06	6.78377e-06		k__Bacteria;p__Verrucomicrobia;c__[Pedosphaerae];o__[Pedosphaerales];f__Ellin515;g__	0.895663	0.692308	1	1	9.45773e-06	1.14311e-06			k__Bacteria;p__Acidobacteria;c__[Chloracidobacteria];o__RB41;f__Ellin6075;g__	0.796092	0.852148	1	1	3.17377e-05	5.17463e-06		k__Bacteria;p__Firmicutes;c__Clostridia;o__Clostridiales;f__Peptococcaceae;g__Dehalobacter_Syntrophobotulus	0.951816	0.476523	0.736101	1	3.03631e-06	8.88032e-07
k__Bacteria;p__Actinobacteria;c__Acidimicrobiia;o__Acidimicrobiales;f__EB1017;g__	-0.996473	0.503497	0.97028	1	8.60668e-07	2.87073e-05		k__Bacteria;p__Bacteroidetes;c__Bacteroidia;o__Bacteroidales;f__Rikenellaceae;Other	1.39857	0.177822	0.535327	1	4.90643e-06	1.85308e-06		k__Bacteria;p__Firmicutes;c__Bacilli;o__Lactobacillales;f__Carnobacteriaceae;g__Trichococcus	-3.13449	0.000999001	0.0277223	0.776224	1.18182e-06	1.22304e-05		k__Bacteria;p__Acidobacteria;c__Solibacteres;o__Solibacterales;f__Solibacteraceae;g__Candidatus Solibacter	0.925823	0.694306	1	1	5.74394e-05	1.05138e-05			k__Bacteria;p__Bacteroidetes;c__Bacteroidia;o__Bacteroidales;f__Rikenellaceae;Other	-2.44845	0.00999001	0.0712132	1	0	4.90643e-06		k__Bacteria;p__Planctomycetes;c__Planctomycetia;o__Pirellulales;f__Pirellulaceae;g__A17	1.58786	0.00699301	0.0414776	1	4.17072e-05	8.60668e-07
k__Bacteria;p__Acidobacteria;c__[Chloracidobacteria];o__RB41;f__Ellin6075;g__	-1.00217	0.375624	0.923608	1	8.60668e-07	3.26387e-06		k__Bacteria;p__Bacteroidetes;c__Cytophagia;o__Cytophagales;f__Cytophagaceae;g__	-1.30527	0.215784	0.608089	1	4.85682e-06	5.07956e-05		k__Bacteria;p__Proteobacteria;c__Alphaproteobacteria;o__Rhizobiales;f__Methylobacteriaceae;g__	-0.887604	0.756244	1	1	1.18182e-06	9.19594e-06		k__Bacteria;p__Chlamydiae;c__Chlamydiia;o__Chlamydiales;f__;g__	-0.973684	0.698302	1	1	0	4.30334e-06			k__Bacteria;p__Bacteroidetes;c__Cytophagia;o__Cytophagales;f__Cytophagaceae;g__	-1.60444	0.167832	0.507415	1	0	4.85682e-06		k__Bacteria;p__Proteobacteria;c__Deltaproteobacteria;o__Desulfovibrionales;f__Desulfovibrionaceae;g__Bilophila	1.28936	0.262737	0.563942	1	5.17463e-06	8.60668e-07
k__Bacteria;p__Proteobacteria;c__Betaproteobacteria;o__Burkholderiales;f__;g__	-0.837915	0.465534	0.97028	1	8.60668e-07	2.06938e-06		k__Bacteria;p__Gemmatimonadetes;c__Gemm-3;o__;f__;g__	-1.04641	0.351648	0.802924	1	4.79916e-06	2.94195e-05		k__Bacteria;p__Verrucomicrobia;c__[Spartobacteria];o__[Chthoniobacterales];f__[Chthoniobacteraceae];g__DA101	-0.496426	1	1	1	1.18182e-06	2.75394e-06		k__Bacteria;p__Bacteroidetes;c__Flavobacteriia;o__Flavobacteriales;f__Flavobacteriaceae;g__Flavobacterium	-0.973684	0.701299	1	1	0	1.77606e-06			k__Bacteria;p__Gemmatimonadetes;c__Gemm-3;o__;f__;g__	-1.82404	0.0809191	0.302279	1	0	4.79916e-06		k__Bacteria;p__Actinobacteria;c__Acidimicrobiia;o__Acidimicrobiales;f__EB1017;g__	0.199714	1	1	1	1.14042e-06	8.60668e-07
k__Bacteria;p__Bacteroidetes;c__Flavobacteriia;o__Flavobacteriales;f__[Weeksellaceae];g__	-0.190815	1	1	1	8.60668e-07	1.13706e-06		k__Bacteria;p__Gemmatimonadetes;c__Gemmatimonadetes;o__Gemmatimonadales;f__;g__	0.0306953	0.979021	1	1	4.79629e-06	4.6453e-06		k__Bacteria;p__Proteobacteria;c__Betaproteobacteria;o__Burkholderiales;f__Comamonadaceae;g__Paucibacter	0.206024	0.733267	1	1	1.18182e-06	8.82791e-07		k__Bacteria;p__Actinobacteria;c__Actinobacteria;o__Actinomycetales;f__Gordoniaceae;g__Gordonia	-0.973684	0.703297	1	1	0	9.78646e-07			k__Bacteria;p__Gemmatimonadetes;c__Gemmatimonadetes;o__Gemmatimonadales;f__;g__	-1.40845	0.205794	0.53479	1	0	4.79629e-06		k__Bacteria;p__Proteobacteria;c__Betaproteobacteria;o__Burkholderiales;f__;g__	-0.0813958	1	1	1	7.63298e-07	8.60668e-07
k__Bacteria;p__Proteobacteria;c__Alphaproteobacteria;o__Caulobacterales;f__Caulobacteraceae;g__Brevundimonas	-0.76201	1	1	1	7.8927e-07	4.20075e-06		k__Bacteria;p__Proteobacteria;c__Betaproteobacteria;Other;Other;Other	1.40391	0.168831	0.522637	1	4.75528e-06	1.51917e-06		k__Bacteria;p__Bacteroidetes;c__Flavobacteriia;o__Flavobacteriales;f__[Weeksellaceae];g__Elizabethkingia	0.79689	0.738262	1	1	1.18182e-06	2.77165e-07		k__Bacteria;p__Proteobacteria;c__Alphaproteobacteria;o__Ellin329;f__;g__	0.439018	0.703297	1	1	3.54912e-05	2.04777e-05			k__Bacteria;p__Proteobacteria;c__Betaproteobacteria;Other;Other;Other	-2.1074	0.040959	0.186112	1	0	4.75528e-06		k__Bacteria;p__Bacteroidetes;c__Bacteroidia;o__Bacteroidales;f__Porphyromonadaceae;g__Porphyromonas	1.66599	0.128871	0.37786	1	4.75528e-06	7.8927e-07
k__Bacteria;p__Proteobacteria;c__Betaproteobacteria;Other;Other;Other	-0.649357	0.54046	0.990418	1	7.8927e-07	1.51917e-06		k__Bacteria;p__Actinobacteria;c__Actinobacteria;o__Actinomycetales;f__Nocardiaceae;g__Nocardia	-1.14897	0.303696	0.77115	1	4.70667e-06	2.17567e-05		k__Bacteria;p__Firmicutes;c__Bacilli;o__Bacillales;f__Paenibacillaceae;Other	1.07916	0.460539	1	1	1.14764e-06	0		k__Bacteria;p__Proteobacteria;c__Betaproteobacteria;o__SC-I-84;f__;g__	0.609791	0.704296	1	1	4.72886e-06	1.72134e-06			k__Bacteria;p__Actinobacteria;c__Actinobacteria;o__Actinomycetales;f__Nocardiaceae;g__Nocardia	-0.144783	0.895105	1	1	4.21014e-06	4.70667e-06		k__Bacteria;p__Proteobacteria;c__Alphaproteobacteria;o__Sphingomonadales;f__Sphingomonadaceae;g__Kaistobacter	1.06487	0.475524	0.736021	1	3.7731e-06	7.8927e-07
k__Bacteria;p__Actinobacteria;c__Actinobacteria;o__Bifidobacteriales;f__Bifidobacteriaceae;g__	-0.801695	0.606394	1	1	7.81048e-07	3.04619e-06		k__Bacteria;p__Proteobacteria;c__Gammaproteobacteria;o__Enterobacteriales;f__Enterobacteriaceae;g__Serratia	1.69705	0.152847	0.514165	1	4.69708e-06	0		k__Bacteria;p__Actinobacteria;c__Thermoleophilia;o__Solirubrobacterales;f__Conexibacteraceae;g__	-2.18601	0.00899101	0.129371	1	1.13202e-06	1.02972e-05		k__Bacteria;p__Proteobacteria;c__Betaproteobacteria;o__Burkholderiales;f__Burkholderiaceae;g__	0.926636	0.705295	1	1	1.20919e-05	1.12936e-06			k__Bacteria;p__Proteobacteria;c__Gammaproteobacteria;o__Enterobacteriales;f__Enterobacteriaceae;g__Serratia	-1.57216	0.194805	0.527297	1	0	4.69708e-06		k__Bacteria;p__Actinobacteria;c__Actinobacteria;o__Bifidobacteriales;f__Bifidobacteriaceae;g__	-0.860646	1	1	1	0	7.81048e-07
k__Bacteria;p__Firmicutes;c__Bacilli;o__Bacillales;f__Listeriaceae;g__Listeria	-0.902489	0.457542	0.97028	1	7.61268e-07	2.36181e-06		k__Bacteria;p__Firmicutes;c__Bacilli;o__Lactobacillales;f__Lactobacillaceae;Other	-0.672152	0.664336	0.992671	1	4.69544e-06	9.15201e-06		k__Bacteria;p__Chloroflexi;c__Ktedonobacteria;o__Thermogemmatisporales;f__Thermogemmatisporaceae;g__	-1.61567	0.126873	0.575476	1	1.13202e-06	6.88055e-06		k__Bacteria;p__Actinobacteria;c__Actinobacteria;o__Actinomycetales;f__Streptomycetaceae;g__	-0.621259	0.708292	1	1	9.20397e-06	1.64575e-05			k__Bacteria;p__Firmicutes;c__Bacilli;o__Lactobacillales;f__Lactobacillaceae;Other	0.494202	0.894106	1	1	8.93567e-06	4.69544e-06		k__Bacteria;p__Actinobacteria;c__Thermoleophilia;o__Solirubrobacterales;f__Solirubrobacteraceae;g__	0.292573	0.854146	1	1	1.08521e-06	7.61268e-07
k__Bacteria;p__Firmicutes;c__Bacilli;o__Bacillales;f__Planococcaceae;g__Paenisporosarcina	0.354818	0.655345	1	1	7.40835e-07	4.41396e-07		k__Bacteria;p__Proteobacteria;c__Betaproteobacteria;o__Burkholderiales;f__Burkholderiaceae;g__	1.72901	0.0779221	0.336364	1	4.58053e-06	1.21655e-06		k__Bacteria;p__Gemmatimonadetes;c__Gemmatimonadetes;o__Gemmatimonadales;Other;Other	0.265783	0.757243	1	1	1.13202e-06	7.75401e-07		k__Bacteria;p__Firmicutes;c__Bacilli;o__Gemellales;f__Gemellaceae;Other	-0.392173	0.711289	1	1	4.99508e-05	5.99254e-05			k__Bacteria;p__Proteobacteria;c__Betaproteobacteria;o__Burkholderiales;f__Burkholderiaceae;g__	0.543933	1	1	1	1.20919e-05	4.58053e-06		k__Bacteria;p__Acidobacteria;c__Holophagae;o__Holophagales;f__Holophagaceae;g__	0.450095	0.716284	1	1	1.25706e-06	7.40835e-07
k__Bacteria;p__Firmicutes;c__Bacilli;o__Bacillales;f__[Thermicanaceae];g__Thermicanus	0.561144	0.638362	1	1	7.40835e-07	3.05994e-07		k__Bacteria;p__Firmicutes;c__Bacilli;o__Bacillales;f__Planococcaceae;g__Rummeliibacillus	-1.12757	0.290709	0.745482	1	4.57568e-06	1.28004e-05		k__Bacteria;p__Proteobacteria;c__Gammaproteobacteria;o__Pseudomonadales;f__Pseudomonadaceae;g__Azorhizophilus	1.07916	0.45954	1	1	1.13202e-06	0		k__Bacteria;p__Proteobacteria;c__Alphaproteobacteria;o__Caulobacterales;f__Caulobacteraceae;g__Phenylobacterium	0.52349	0.723277	1	1	1.38041e-06	6.05212e-07			k__Bacteria;p__Firmicutes;c__Bacilli;o__Bacillales;f__Planococcaceae;g__Rummeliibacillus	0.429998	0.937063	1	1	8.10889e-06	4.57568e-06		k__Bacteria;p__Firmicutes;c__Bacilli;o__Lactobacillales;f__Leuconostocaceae;g__Weissella	-0.860646	0.948052	1	1	0	7.40835e-07
k__Bacteria;p__Proteobacteria;c__Betaproteobacteria;o__Burkholderiales;Other;Other	-0.672332	0.556444	1	1	7.30451e-07	1.44697e-06		k__Bacteria;p__Acidobacteria;c__Holophagae;o__Holophagales;f__Holophagaceae;g__	1.22191	0.386613	0.802924	1	4.42768e-06	0		k__Bacteria;p__Firmicutes;c__Clostridia;o__MBA08;f__;g__	-0.984825	0.472527	1	1	1.0947e-06	1.28829e-05		k__Bacteria;p__Proteobacteria;c__Betaproteobacteria;o__Rhodocyclales;f__Rhodocyclaceae;g__	-0.659888	0.734266	1	1	2.87283e-05	4.25902e-05			k__Bacteria;p__OP11;c__OP11-3;o__;f__;g__	-1.13198	0.425574	0.818854	1	0	4.42768e-06		k__Bacteria;p__Proteobacteria;c__Betaproteobacteria;o__Burkholderiales;Other;Other	-0.860646	1	1	1	0	7.30451e-07
k__Bacteria;p__Firmicutes;c__Clostridia;o__Clostridiales;f__Gracilibacteraceae;g__	-1.60063	0.0649351	0.36039	1	7.05373e-07	7.06523e-06		k__Bacteria;p__OP11;c__OP11-3;o__;f__;g__	1.22191	0.403596	0.802924	1	4.42768e-06	0		k__Bacteria;p__Chlamydiae;c__Chlamydiia;o__Chlamydiales;f__Parachlamydiaceae;g__Candidatus Protochlamydia	-1.39641	0.156843	0.658741	1	1.0947e-06	1.10246e-05		k__Bacteria;p__Firmicutes;c__Bacilli;o__Bacillales;f__Listeriaceae;g__Listeria	0.979449	0.735265	1	1	1.68206e-05	7.61268e-07			k__Bacteria;p__Acidobacteria;c__Holophagae;o__Holophagales;f__Holophagaceae;g__	-1.13198	0.441558	0.818854	1	0	4.42768e-06		k__Bacteria;p__Actinobacteria;c__Coriobacteriia;o__Coriobacteriales;f__Coriobacteriaceae;g__Atopobium	1.4313	0.105894	0.323936	1	9.45065e-06	7.05373e-07
k__Bacteria;p__Actinobacteria;c__Acidimicrobiia;o__Acidimicrobiales;f__C111;g__	-2.0493	0.021978	0.165795	1	7.00479e-07	9.94612e-06		k__Bacteria;p__Proteobacteria;c__Betaproteobacteria;o__IS-44;f__;g__	-0.595123	0.83017	1	1	4.42672e-06	1.41784e-05		k__Bacteria;p__Actinobacteria;c__Actinobacteria;o__Actinomycetales;f__Streptomycetaceae;Other	-1.85569	0.0589411	0.405285	1	1.0947e-06	7.56314e-06		k__Bacteria;p__Firmicutes;c__Bacilli;o__Lactobacillales;f__Streptococcaceae;g__Streptococcus	-0.663115	0.736264	1	1	0.00309728	0.00520762			k__Bacteria;p__Proteobacteria;c__Betaproteobacteria;o__IS-44;f__;g__	-1.28172	0.147852	0.468903	1	0	4.42672e-06		k__Bacteria;p__Actinobacteria;c__Thermoleophilia;o__Solirubrobacterales;f__;g__	3.30325	0.000999001	0.00913204	0.776224	0.000192773	7.00479e-07
k__Bacteria;p__Bacteroidetes;c__Bacteroidia;o__Bacteroidales;f__Porphyromonadaceae;g__	1.0507	0.47952	0.97028	1	7.00479e-07	0		k__Bacteria;p__Proteobacteria;c__Gammaproteobacteria;o__Alteromonadales;f__[Chromatiaceae];g__Rheinheimera	0.987822	0.752248	1	1	4.41704e-06	7.37227e-07		k__Bacteria;p__Actinobacteria;c__Actinobacteria;o__Actinomycetales;f__Nocardioidaceae;g__Aeromicrobium	0.230229	0.931069	1	1	1.0947e-06	8.3138e-07		k__Bacteria;p__Verrucomicrobia;c__[Spartobacteria];o__[Chthoniobacterales];f__[Chthoniobacteraceae];g__DA101	0.369967	0.737263	1	1	1.18182e-06	6.83196e-07			k__Bacteria;p__Proteobacteria;c__Gammaproteobacteria;o__Alteromonadales;f__[Chromatiaceae];g__Rheinheimera	-1.13198	0.438561	0.818854	1	0	4.41704e-06		k__Bacteria;p__Actinobacteria;c__Actinobacteria;o__Actinomycetales;Other;Other	0.278696	0.712288	1	1	1.03698e-06	7.00479e-07
k__Bacteria;p__Verrucomicrobia;c__[Spartobacteria];o__[Chthoniobacterales];f__[Chthoniobacteraceae];g__DA101	-0.698263	1	1	1	6.83196e-07	2.75394e-06		k__Bacteria;p__Verrucomicrobia;c__Verrucomicrobiae;o__Verrucomicrobiales;f__Verrucomicrobiaceae;g__Akkermansia	1.22191	0.3996	0.802924	1	4.3746e-06	0		k__Bacteria;p__Proteobacteria;c__Alphaproteobacteria;o__Sphingomonadales;f__Sphingomonadaceae;g__Sphingopyxis	-3.11176	0.000999001	0.0277223	0.776224	0	0.000325564		k__Bacteria;p__Proteobacteria;c__Betaproteobacteria;o__Burkholderiales;f__Oxalobacteraceae;g__	0.406539	0.74026	1	1	0.000105693	8.5562e-05			k__Bacteria;p__Verrucomicrobia;c__Verrucomicrobiae;o__Verrucomicrobiales;f__Verrucomicrobiaceae;g__Akkermansia	-1.13198	0.432567	0.818854	1	0	4.3746e-06		k__Bacteria;p__Chloroflexi;c__S085;o__;f__;g__	0.981056	0.450549	0.713116	1	2.41779e-06	6.83196e-07
k__Bacteria;p__Actinobacteria;c__Thermoleophilia;o__Solirubrobacterales;f__Conexibacteraceae;Other	0.322356	0.74026	1	1	6.46554e-07	4.05323e-07		k__Bacteria;p__Proteobacteria;c__Alphaproteobacteria;o__Rhodobacterales;f__Rhodobacteraceae;g__Rhodobacter	-0.245144	0.998002	1	1	4.32581e-06	6.1626e-06		k__Bacteria;p__Acidobacteria;c__Acidobacteria-6;o__iii1-15;f__;g__	-1.6101	0.00899101	0.129371	1	0	7.66268e-05		k__Bacteria;p__Elusimicrobia;c__Elusimicrobia;o__FAC88;f__;g__	0.556745	0.741259	1	1	6.30515e-06	2.582e-06			k__Bacteria;p__Proteobacteria;c__Alphaproteobacteria;o__Rhodobacterales;f__Rhodobacteraceae;g__Rhodobacter	-0.295449	0.878122	1	1	3.12271e-06	4.32581e-06		k__Bacteria;p__Actinobacteria;c__Thermoleophilia;o__Solirubrobacterales;f__Conexibacteraceae;Other	-0.860646	1	1	1	0	6.46554e-07
k__Bacteria;p__Proteobacteria;c__Alphaproteobacteria;o__Rhizobiales;f__Hyphomicrobiaceae;g__Pedomicrobium	-1.13416	0.307692	0.81043	1	6.46505e-07	5.17148e-06		k__Bacteria;p__Proteobacteria;c__Gammaproteobacteria;o__Enterobacteriales;f__Enterobacteriaceae;g__Enterobacter	1.88899	0.0579421	0.281381	1	4.29181e-06	3.15141e-07		k__Bacteria;p__Proteobacteria;c__Alphaproteobacteria;o__Rhodobacterales;f__Hyphomonadaceae;g__	-1.12829	0.203796	0.768688	1	0	6.00616e-05		k__Bacteria;p__Actinobacteria;c__Actinobacteria;o__Actinomycetales;f__Micrococcaceae;g__Rothia	-0.335381	0.743257	1	1	3.05644e-06	4.051e-06			k__Bacteria;p__Proteobacteria;c__Gammaproteobacteria;o__Enterobacteriales;f__Enterobacteriaceae;g__Enterobacter	-1.92099	0.0609391	0.260163	1	0	4.29181e-06		k__Bacteria;p__Firmicutes;c__Clostridia;o__Clostridiales;f__Lachnospiraceae;g__	-0.12687	0.981019	1	1	5.34757e-07	6.46505e-07
k__Bacteria;p__Firmicutes;c__Bacilli;o__Gemellales;Other;Other	-0.408293	0.837163	1	1	6.19783e-07	1.18056e-06		k__Bacteria;p__Proteobacteria;c__Deltaproteobacteria;o__Desulfovibrionales;f__Desulfovibrionaceae;Other	-0.0711806	0.937063	1	1	4.27496e-06	4.46177e-06		k__Bacteria;p__Bacteroidetes;c__Cytophagia;o__Cytophagales;f__Cytophagaceae;g__	-1.63776	0.0999001	0.510674	1	0	5.07956e-05		k__Bacteria;p__Actinobacteria;c__Actinobacteria;o__Actinomycetales;f__Microbacteriaceae;g__Agromyces	-0.294471	0.747253	1	1	1.36143e-06	1.97099e-06			k__Bacteria;p__Proteobacteria;c__Deltaproteobacteria;o__Desulfovibrionales;f__Desulfovibrionaceae;Other	0.0126282	0.995005	1	1	4.31616e-06	4.27496e-06		k__Bacteria;p__Firmicutes;c__Bacilli;o__Gemellales;Other;Other	-0.0995059	1	1	1	5.34757e-07	6.19783e-07
k__Bacteria;p__Proteobacteria;c__Alphaproteobacteria;o__Caulobacterales;f__Caulobacteraceae;g__Phenylobacterium	-1.28162	0.196803	0.656292	1	6.05212e-07	6.14484e-06		k__Bacteria;p__Proteobacteria;c__Alphaproteobacteria;o__Rhodospirillales;f__;g__	-0.175493	0.855145	1	1	4.17825e-06	5.25229e-06		k__Bacteria;p__Planctomycetes;c__Planctomycetia;o__Pirellulales;f__Pirellulaceae;g__A17	-1.52008	0.0699301	0.444451	1	0	3.55388e-05		k__Bacteria;p__Acidobacteria;c__Acidobacteriia;o__Acidobacteriales;f__Acidobacteriaceae;g__Edaphobacter	0.717501	0.748252	1	1	6.30515e-06	1.72134e-06			k__Bacteria;p__Proteobacteria;c__Alphaproteobacteria;o__Rhodospirillales;f__;g__	-1.33205	0.0879121	0.316239	1	0	4.17825e-06		k__Bacteria;p__Proteobacteria;c__Alphaproteobacteria;o__Caulobacterales;f__Caulobacteraceae;g__Phenylobacterium	1.16837	0.30969	0.638639	1	2.80487e-06	6.05212e-07
k__Bacteria;p__Bacteroidetes;c__Flavobacteriia;o__Flavobacteriales;f__[Weeksellaceae];g__Elizabethkingia	0.508261	0.726274	1	1	6.05212e-07	2.77165e-07		k__Bacteria;p__Proteobacteria;c__Betaproteobacteria;o__Burkholderiales;f__Comamonadaceae;g__Hylemonella	2.31617	0.018981	0.120887	1	4.16849e-06	0		k__Bacteria;p__Bacteroidetes;c__Sphingobacteriia;o__Sphingobacteriales;f__;g__	-1.38101	0.0649351	0.427581	1	0	3.27688e-05		k__Bacteria;p__Cyanobacteria;c__Chloroplast;o__Chlorophyta;f__Trebouxiophyceae;g__	-0.388177	0.748252	1	1	1.25166e-06	1.88713e-06			k__Bacteria;p__Proteobacteria;c__Betaproteobacteria;o__Burkholderiales;f__Comamonadaceae;g__Hylemonella	-2.14571	0.040959	0.186112	1	0	4.16849e-06		k__Bacteria;p__Bacteroidetes;c__Flavobacteriia;o__Flavobacteriales;f__[Weeksellaceae];g__Elizabethkingia	-0.860646	1	1	1	0	6.05212e-07
k__Bacteria;p__Cyanobacteria;c__Chloroplast;o__Stramenopiles;f__;g__	-1.60296	0.101898	0.457658	1	5.81442e-07	6.17172e-06		k__Bacteria;p__Proteobacteria;c__Deltaproteobacteria;o__Desulfovibrionales;Other;Other	-1.1919	0.244755	0.664947	1	4.11427e-06	7.91455e-06		k__Bacteria;p__Proteobacteria;c__Gammaproteobacteria;o__Xanthomonadales;f__Xanthomonadaceae;Other	-4.80785	0.000999001	0.0277223	0.776224	0	3.26674e-05		k__Bacteria;p__Proteobacteria;c__Alphaproteobacteria;o__Rhodobacterales;f__Rhodobacteraceae;g__Rhodobacter	0.522913	0.751249	1	1	3.12271e-06	1.37066e-06			k__Bacteria;p__Proteobacteria;c__Deltaproteobacteria;o__Desulfovibrionales;Other;Other	-0.472419	0.705295	1	1	2.50482e-06	4.11427e-06		k__Bacteria;p__Firmicutes;c__Bacilli;o__Lactobacillales;f__Streptococcaceae;g__	2.33041	0.020979	0.100004	1	6.14436e-06	5.81442e-07
k__Bacteria;p__Firmicutes;c__Clostridia;o__Clostridiales;f__Clostridiaceae;Other	-0.16365	1	1	1	5.81442e-07	7.37227e-07		k__Bacteria;p__Proteobacteria;c__Alphaproteobacteria;o__Rhizobiales;f__Rhizobiaceae;g__Kaistia	2.13135	0.020979	0.131457	1	4.08672e-06	2.77165e-07		k__Bacteria;p__Gemmatimonadetes;c__Gemm-3;o__;f__;g__	-1.42203	0.0969031	0.505327	1	0	2.94195e-05		k__Bacteria;p__Actinobacteria;c__Actinobacteria;o__Actinomycetales;f__Dietziaceae;g__Dietzia	0.834555	0.754246	1	1	1.36643e-05	3.66531e-06			k__Bacteria;p__Proteobacteria;c__Alphaproteobacteria;o__Rhizobiales;f__Rhizobiaceae;g__Kaistia	-2.15714	0.038961	0.182366	1	0	4.08672e-06		k__Bacteria;p__Actinobacteria;c__Coriobacteriia;o__Coriobacteriales;f__Coriobacteriaceae;g__Adlercreutzia	0.41507	0.745255	1	1	1.04938e-06	5.81442e-07
k__Bacteria;p__Proteobacteria;c__Gammaproteobacteria;o__Legionellales;f__Legionellaceae;g__	-0.264189	0.984016	1	1	5.46939e-07	8.10646e-07		k__Bacteria;p__Firmicutes;c__Clostridia;o__Clostridiales;f__Clostridiaceae;g__Alkaliphilus	-1.46774	0.137862	0.495921	1	3.98279e-06	6.33046e-05		k__Bacteria;p__Proteobacteria;c__Betaproteobacteria;o__MND1;f__;g__	-1.23373	0.0869131	0.475574	1	0	2.87207e-05		k__Bacteria;p__Deferribacteres;c__Deferribacteres;o__Deferribacterales;f__Deferribacteraceae;g__Mucispirillum	-0.37634	0.754246	1	1	0.00317638	0.00381825			k__Bacteria;p__Firmicutes;c__Clostridia;o__Clostridiales;f__Clostridiaceae;g__Alkaliphilus	1.14793	0.26973	0.652899	1	2.42494e-05	3.98279e-06		k__Bacteria;p__Firmicutes;c__Bacilli;o__Lactobacillales;f__;g__	-0.860646	0.893107	1	1	0	5.46939e-07
k__Bacteria;p__Actinobacteria;c__Actinobacteria;o__Actinomycetales;f__Propionibacteriaceae;Other	-1.28768	0.257742	0.715235	1	5.15273e-07	9.81818e-06		k__Bacteria;p__Chlorobi;c__BSV26;o__A89;f__;g__	0.943511	0.704296	1	1	3.96338e-06	7.75401e-07		k__Bacteria;p__[Thermi];c__Deinococci;o__Deinococcales;f__Deinococcaceae;g__Deinococcus	-1.96521	0.047952	0.388112	1	0	2.58916e-05		k__Bacteria;p__Actinobacteria;c__Actinobacteria;o__Actinomycetales;f__Microbacteriaceae;g__Salinibacterium	0.110603	0.755245	1	1	1.23665e-06	1.05732e-06			k__Bacteria;p__Chlorobi;c__BSV26;o__A89;f__;g__	-1.13198	0.401598	0.818854	1	0	3.96338e-06		k__Bacteria;p__Actinobacteria;c__Actinobacteria;o__Actinomycetales;f__Propionibacteriaceae;Other	-0.860646	1	1	1	0	5.15273e-07
k__Bacteria;p__Proteobacteria;c__Betaproteobacteria;o__Burkholderiales;f__Alcaligenaceae;g__	-0.81283	0.983017	1	1	5.10879e-07	3.66902e-06		k__Bacteria;p__Proteobacteria;c__Betaproteobacteria;o__Burkholderiales;f__Burkholderiaceae;Other	1.59774	0.17982	0.535327	1	3.94394e-06	0		k__Bacteria;p__Actinobacteria;c__Actinobacteria;o__Actinomycetales;f__Glycomycetaceae;g__Glycomyces	-2.15322	0.00799201	0.124196	1	0	2.37256e-05		k__Bacteria;p__Proteobacteria;c__Alphaproteobacteria;o__Rhizobiales;f__Rhizobiaceae;g__	0.323472	0.755245	1	1	6.1104e-06	4.70176e-06			k__Bacteria;p__Proteobacteria;c__Betaproteobacteria;o__Burkholderiales;f__Burkholderiaceae;Other	-1.48016	0.198801	0.529002	1	0	3.94394e-06		k__Bacteria;p__Proteobacteria;c__Alphaproteobacteria;o__Rhizobiales;f__Rhizobiaceae;Other	3.01204	0.000999001	0.00913204	0.776224	2.02563e-05	5.10879e-07
k__Bacteria;p__Actinobacteria;c__Actinobacteria;o__Actinomycetales;f__Bogoriellaceae;g__Georgenia	-0.872718	1	1	1	4.89323e-07	6.06775e-06		k__Bacteria;p__Actinobacteria;c__Actinobacteria;o__Actinomycetales;f__Sanguibacteraceae;g__Sanguibacter	1.41225	0.161838	0.517483	1	3.87114e-06	1.0563e-06		k__Bacteria;p__Proteobacteria;c__Alphaproteobacteria;o__Sphingomonadales;Other;Other	-3.03577	0.000999001	0.0277223	0.776224	0	2.2916e-05		k__Bacteria;p__Actinobacteria;c__Actinobacteria;o__Actinomycetales;f__Pseudonocardiaceae;g__Actinomycetospora	0.179329	0.759241	1	1	1.20147e-06	9.30574e-07			k__Bacteria;p__Actinobacteria;c__Actinobacteria;o__Actinomycetales;f__Sanguibacteraceae;g__Sanguibacter	-2.35928	0.033966	0.165985	1	0	3.87114e-06		k__Bacteria;p__Bacteroidetes;c__Bacteroidia;o__Bacteroidales;f__[Paraprevotellaceae];Other	-0.860646	0.633367	0.914475	1	0	4.89323e-07
k__Bacteria;p__Proteobacteria;c__Gammaproteobacteria;o__Enterobacteriales;f__Enterobacteriaceae;g__Morganella	1.0507	0.473526	0.97028	1	4.89323e-07	0		k__Bacteria;p__Planctomycetes;c__Phycisphaerae;o__CPla-3;f__;g__	-0.158293	0.884116	1	1	3.85355e-06	4.7085e-06		k__Bacteria;p__Verrucomicrobia;c__Opitutae;o__Opitutales;f__Opitutaceae;g__	-0.987858	0.522478	1	1	0	2.22936e-05		k__Bacteria;p__Bacteroidetes;c__Bacteroidia;o__Bacteroidales;f__S24-7;g__	-0.334285	0.759241	1	1	0.0572141	0.0619568			k__Bacteria;p__Planctomycetes;c__Phycisphaerae;o__CPla-3;f__;g__	-1.46003	0.185814	0.527297	1	0	3.85355e-06		k__Bacteria;p__Proteobacteria;c__Gammaproteobacteria;o__Enterobacteriales;f__Enterobacteriaceae;g__Morganella	0.689454	0.752248	1	1	1.41593e-06	4.89323e-07
k__Bacteria;p__Firmicutes;c__Bacilli;o__Bacillales;f__Staphylococcaceae;g__Salinicoccus	-0.556606	0.771229	1	1	3.9053e-07	8.23427e-07		k__Bacteria;p__Proteobacteria;c__Gammaproteobacteria;o__Alteromonadales;f__Shewanellaceae;g__Shewanella	1.40895	0.174825	0.530622	1	3.84754e-06	0		k__Bacteria;p__Proteobacteria;c__Alphaproteobacteria;o__Rhizobiales;f__Hyphomicrobiaceae;g__	-1.63002	0.038961	0.347962	1	0	1.90262e-05		k__Bacteria;p__Bacteroidetes;c__Flavobacteriia;o__Flavobacteriales;f__[Weeksellaceae];g__Elizabethkingia	0.440884	0.762238	1	1	1.18182e-06	6.05212e-07			k__Bacteria;p__Proteobacteria;c__Gammaproteobacteria;o__Alteromonadales;f__Shewanellaceae;g__Shewanella	-1.30526	0.15984	0.49284	1	0	3.84754e-06		k__Bacteria;p__Actinobacteria;c__Actinobacteria;o__Actinomycetales;f__Streptosporangiaceae;g__Nonomuraea	1.06951	0.338661	0.68526	1	1.41878e-06	3.9053e-07
k__Bacteria;p__Firmicutes;c__Clostridia;o__Clostridiales;f__Clostridiaceae;g__Candidatus Arthromitus	-1.08723	0.216783	0.699243	1	0	0.000114285		k__Bacteria;p__Firmicutes;c__Bacilli;o__Bacillales;f__Paenibacillaceae;g__	-1.15326	0.297702	0.758409	1	3.83591e-06	1.51928e-05		k__Bacteria;p__Nitrospirae;c__Nitrospira;o__Nitrospirales;f__Nitrospiraceae;g__Nitrospira	-1.37091	0.112887	0.551656	1	0	1.88885e-05		k__Bacteria;p__Firmicutes;c__Bacilli;o__Bacillales;f__Paenibacillaceae;g__Brevibacillus	-0.382494	0.762238	1	1	7.08588e-06	9.7124e-06			k__Bacteria;p__Firmicutes;c__Bacilli;o__Bacillales;f__Paenibacillaceae;g__	0.211405	0.992008	1	1	5.18057e-06	3.83591e-06		k__Archaea;p__Crenarchaeota;c__MCG;o__pGrfC26;f__;g__	1.44223	0.000999001	0.00913204	0.776224	7.3163e-05	0
k__Bacteria;p__Acidobacteria;c__[Chloracidobacteria];o__RB41;f__;g__	-0.965112	0.512488	0.97028	1	0	8.67238e-05		k__Bacteria;p__Proteobacteria;c__Alphaproteobacteria;o__Rhodobacterales;f__Rhodobacteraceae;g__Paracoccus	-0.658643	0.512488	0.877183	1	3.83135e-06	6.81965e-06		k__Bacteria;p__Firmicutes;c__Clostridia;o__Clostridiales;f__Lachnospiraceae;g__Shuttleworthia	-1.43406	0.161838	0.665335	1	0	1.75022e-05		k__Bacteria;p__Proteobacteria;c__Gammaproteobacteria;o__Enterobacteriales;f__Enterobacteriaceae;g__Morganella	0.559332	0.764236	1	1	1.20147e-06	4.89323e-07			k__Bacteria;p__Proteobacteria;c__Alphaproteobacteria;o__Rhodobacterales;f__Rhodobacteraceae;g__Paracoccus	0.441426	0.679321	1	1	5.68959e-06	3.83135e-06		k__Bacteria;p__Actinobacteria;c__Actinobacteria;o__Actinomycetales;f__Intrasporangiaceae;g__	1.68771	0.000999001	0.00913204	0.776224	3.95495e-05	0
k__Bacteria;p__Proteobacteria;c__Alphaproteobacteria;o__Rhodobacterales;f__Hyphomonadaceae;g__	-1.15875	0.243756	0.712025	1	0	6.00616e-05		k__Bacteria;p__Proteobacteria;c__Alphaproteobacteria;o__Caulobacterales;f__Caulobacteraceae;g__Brevundimonas	-0.0748604	1	1	1	3.7731e-06	4.20075e-06		k__Bacteria;p__Planctomycetes;c__OM190;o__CL500-15;f__;g__	-1.15379	0.338661	1	1	0	1.67378e-05		k__Bacteria;p__Proteobacteria;c__Gammaproteobacteria;o__Pseudomonadales;f__Moraxellaceae;g__Enhydrobacter	0.256134	0.766234	1	1	3.44053e-05	2.80311e-05			k__Bacteria;p__Proteobacteria;c__Alphaproteobacteria;o__Caulobacterales;f__Caulobacteraceae;g__Brevundimonas	-1.38737	0.205794	0.53479	1	0	3.7731e-06		k__Bacteria;p__Actinobacteria;c__Actinobacteria;o__Actinomycetales;f__Microbacteriaceae;g__Microbacterium	1.25452	0.000999001	0.00913204	0.776224	0.000206203	0
k__Bacteria;p__Bacteroidetes;c__Cytophagia;o__Cytophagales;f__Cytophagaceae;g__	-1.68197	0.0599401	0.337489	1	0	5.07956e-05		k__Bacteria;p__Bacteroidetes;c__Sphingobacteriia;o__Sphingobacteriales;f__Sphingobacteriaceae;g__Pedobacter	-0.168253	0.941059	1	1	3.69337e-06	4.53343e-06		k__Bacteria;p__Firmicutes;c__Clostridia;o__Clostridiales;f__[Tissierellaceae];g__Finegoldia	-1.96649	0.02997	0.291084	1	0	1.6595e-05		k__Bacteria;p__Planctomycetes;c__Planctomycetia;o__Pirellulales;f__Pirellulaceae;g__	0.230099	0.771229	1	1	1.36143e-06	9.78646e-07			k__Bacteria;p__Bacteroidetes;c__Sphingobacteriia;o__Sphingobacteriales;f__Sphingobacteriaceae;g__Pedobacter	-0.895695	0.464535	0.820327	1	1.34879e-06	3.69337e-06		k__Bacteria;p__Actinobacteria;c__Actinobacteria;o__Actinomycetales;f__Pseudonocardiaceae;Other	2.63071	0.000999001	0.00913204	0.776224	3.06967e-05	0
k__Bacteria;p__Chloroflexi;c__Chloroflexi;o__[Roseiflexales];f__[Kouleothrixaceae];g__	-0.96866	0.631369	1	1	0	4.23367e-05		k__Bacteria;p__Firmicutes;c__Bacilli;o__Turicibacterales;f__Turicibacteraceae;g__Turicibacter	0.236531	0.841159	1	1	3.60321e-06	2.62913e-06		k__Bacteria;p__Firmicutes;c__Clostridia;o__Clostridiales;f__Veillonellaceae;g__Pelosinus	-1.18073	0.223776	0.801263	1	0	1.61042e-05		k__Bacteria;p__Firmicutes;c__Clostridia;o__Clostridiales;f__[Mogibacteriaceae];g__Anaerovorax	-0.383192	0.783217	1	1	8.8227e-06	1.17852e-05			k__Bacteria;p__Firmicutes;c__Clostridia;o__Clostridiales;f__[Tissierellaceae];g__Parvimonas	-1.13198	0.398601	0.818854	1	0	3.60321e-06		k__Bacteria;p__Armatimonadetes;c__Armatimonadia;o__FW68;f__;g__	1.20954	0.000999001	0.00913204	0.776224	0.00273829	0
k__Bacteria;p__Bacteroidetes;c__Sphingobacteriia;o__Sphingobacteriales;f__;g__	-1.41828	0.044955	0.270776	1	0	3.27688e-05		k__Bacteria;p__Firmicutes;c__Clostridia;o__Clostridiales;f__[Tissierellaceae];g__Parvimonas	1.22191	0.416583	0.802924	1	3.60321e-06	0		k__Bacteria;p__Proteobacteria;c__Alphaproteobacteria;o__Sphingomonadales;f__Erythrobacteraceae;Other	-3.5619	0.000999001	0.0277223	0.776224	0	1.47102e-05		k__Bacteria;p__Proteobacteria;c__Alphaproteobacteria;o__Rickettsiales;f__mitochondria;Other	0.32748	0.79021	1	1	6.98624e-05	5.68211e-05			k__Bacteria;p__Firmicutes;c__Bacilli;o__Turicibacterales;f__Turicibacteraceae;g__Turicibacter	0.814041	0.855145	1	1	4.66251e-05	3.60321e-06		k__Bacteria;p__Bacteroidetes;c__Bacteroidia;o__Bacteroidales;f__Porphyromonadaceae;g__	3.16911	0.000999001	0.00913204	0.776224	2.66888e-05	0
k__Bacteria;p__Gemmatimonadetes;c__Gemm-3;o__;f__;g__	-1.46041	0.0819181	0.413314	1	0	2.94195e-05		k__Bacteria;p__Proteobacteria;c__Alphaproteobacteria;o__Rhizobiales;f__Methylocystaceae;g__Pleomorphomonas	1.77913	0.0579421	0.281381	1	3.5923e-06	2.77165e-07		k__Bacteria;p__Fusobacteria;c__Fusobacteriia;o__Fusobacteriales;f__Fusobacteriaceae;g__Fusobacterium	-1.733	0.0869131	0.475574	1	0	1.46919e-05		k__Bacteria;p__Actinobacteria;c__Actinobacteria;o__Actinomycetales;f__Microbacteriaceae;Other	0.309372	0.791209	1	1	9.89444e-06	8.17773e-06			k__Bacteria;p__Proteobacteria;c__Alphaproteobacteria;o__Rhizobiales;f__Methylocystaceae;g__Pleomorphomonas	-1.81618	0.0829171	0.303899	1	0	3.5923e-06		k__Bacteria;p__Bacteroidetes;c__Cytophagia;o__Cytophagales;f__Cytophagaceae;g__Spirosoma	3.93883	0.000999001	0.00913204	0.776224	3.08252e-05	0
k__Bacteria;p__[Thermi];c__Deinococci;o__Deinococcales;f__Deinococcaceae;g__Deinococcus	-2.01825	0.026973	0.19587	1	0	2.58916e-05		k__Bacteria;p__Actinobacteria;c__Actinobacteria;o__Actinomycetales;f__Streptomycetaceae;g__Streptacidiphilus	0.824238	0.431568	0.811934	1	3.52884e-06	1.99043e-06		k__Bacteria;p__Acidobacteria;c__Acidobacteria-6;o__CCU21;f__;g__	-0.969504	0.518482	1	1	0	1.43194e-05		k__Bacteria;p__Firmicutes;c__Bacilli;o__Bacillales;f__Planococcaceae;g__Paenisporosarcina	-0.973684	0.792208	1	1	0	7.40835e-07			k__Bacteria;p__Actinobacteria;c__Actinobacteria;o__Actinomycetales;f__Streptomycetaceae;g__Streptacidiphilus	-2.19822	0.038961	0.182366	1	0	3.52884e-06		k__Bacteria;p__Firmicutes;c__Bacilli;o__Lactobacillales;Other;Other	2.86115	0.000999001	0.00913204	0.776224	1.94335e-05	0
k__Bacteria;p__Proteobacteria;c__Deltaproteobacteria;o__Myxococcales;f__Haliangiaceae;g__	-1.30593	0.105894	0.464857	1	0	2.58402e-05		k__Bacteria;p__Verrucomicrobia;c__[Spartobacteria];o__[Chthoniobacterales];f__[Chthoniobacteraceae];g__Ellin506	1.75042	0.153846	0.514165	1	3.45566e-06	0		k__Bacteria;p__Proteobacteria;c__Betaproteobacteria;o__IS-44;f__;g__	-0.997967	0.484515	1	1	0	1.41784e-05		k__Bacteria;p__Proteobacteria;c__Deltaproteobacteria;o__Bdellovibrionales;f__Bdellovibrionaceae;g__Bdellovibrio	0.908829	0.799201	1	1	5.30581e-05	7.07421e-06			k__Bacteria;p__Verrucomicrobia;c__[Spartobacteria];o__[Chthoniobacterales];f__[Chthoniobacteraceae];g__Ellin506	-1.6216	0.0669331	0.273488	1	0	3.45566e-06		k__Bacteria;p__Planctomycetes;c__Planctomycetia;o__Pirellulales;f__Pirellulaceae;g__	2.98286	0.000999001	0.00913204	0.776224	1.02611e-05	0
k__Bacteria;p__Verrucomicrobia;c__Opitutae;o__Opitutales;f__Opitutaceae;g__	-1.01452	0.444555	0.97028	1	0	2.22936e-05		k__Bacteria;p__Cyanobacteria;c__Synechococcophycideae;o__Synechococcales;f__Synechococcaceae;g__Synechococcus	0.132581	1	1	1	3.4538e-06	2.91273e-06		k__Bacteria;p__Actinobacteria;c__Actinobacteria;o__Actinomycetales;f__Micromonosporaceae;g__Actinoplanes	-0.990313	0.616384	1	1	0	1.3995e-05		k__Bacteria;p__Proteobacteria;c__Gammaproteobacteria;o__Enterobacteriales;f__Enterobacteriaceae;Other	-0.712439	0.803197	1	1	7.52626e-05	0.000162971			k__Bacteria;p__Cyanobacteria;c__Synechococcophycideae;o__Synechococcales;f__Synechococcaceae;g__Synechococcus	-1.13198	0.42957	0.818854	1	0	3.4538e-06		k__Bacteria;p__Proteobacteria;c__Alphaproteobacteria;o__Rhizobiales;f__;g__	2.83279	0.000999001	0.00913204	0.776224	1.12089e-05	0
k__Bacteria;p__Verrucomicrobia;c__[Pedosphaerae];o__[Pedosphaerales];f__;g__	-1.06589	0.256743	0.715235	1	0	1.91289e-05		k__Bacteria;p__Verrucomicrobia;c__[Methylacidiphilae];o__S-BQ2-57;f__;g__	1.22191	0.40959	0.802924	1	3.44294e-06	0		k__Bacteria;p__Proteobacteria;c__Alphaproteobacteria;o__Sphingomonadales;f__Sphingomonadaceae;g__Blastomonas	-1.46589	0.184815	0.72526	1	0	1.39916e-05		k__Bacteria;p__Actinobacteria;c__Actinobacteria;o__Actinomycetales;f__Promicromonosporaceae;g__Xylanimicrobium	0.625084	0.815185	1	1	2.72175e-06	1.0047e-06			k__Bacteria;p__Verrucomicrobia;c__[Methylacidiphilae];o__S-BQ2-57;f__;g__	-1.13198	0.253746	0.623927	1	0	3.44294e-06		k__Bacteria;p__Proteobacteria;c__Alphaproteobacteria;o__Rhizobiales;f__Methylobacteriaceae;g__Methylobacterium	2.17598	0.000999001	0.00913204	0.776224	3.30762e-05	0
k__Bacteria;p__Nitrospirae;c__Nitrospira;o__Nitrospirales;f__Nitrospiraceae;g__Nitrospira	-1.40791	0.0859141	0.419844	1	0	1.88885e-05		k__Bacteria;p__Firmicutes;c__Bacilli;o__Lactobacillales;f__Carnobacteriaceae;g__Trichococcus	-2.1731	0.033966	0.183275	1	3.41144e-06	1.22304e-05		k__Bacteria;p__Armatimonadetes;c__[Fimbriimonadia];o__[Fimbriimonadales];f__[Fimbriimonadaceae];g__Fimbriimonas	-1.39859	0.128871	0.575476	1	0	1.28469e-05		k__Bacteria;p__Proteobacteria;c__Gammaproteobacteria;o__Enterobacteriales;f__Enterobacteriaceae;g__Erwinia	0.239127	0.824176	1	1	1.28125e-05	1.10983e-05			k__Bacteria;p__Firmicutes;c__Bacilli;o__Lactobacillales;f__Carnobacteriaceae;g__Trichococcus	-1.08247	0.268731	0.652513	1	1.18182e-06	3.41144e-06		k__Bacteria;p__Proteobacteria;c__Alphaproteobacteria;o__Rhodospirillales;f__Acetobacteraceae;g__	1.45676	0.000999001	0.00913204	0.776224	4.19814e-05	0
k__Bacteria;p__Firmicutes;c__Clostridia;o__Clostridiales;f__Lachnospiraceae;g__Shuttleworthia	-1.47277	0.14985	0.560812	1	0	1.75022e-05		k__Bacteria;p__Actinobacteria;c__Actinobacteria;o__Actinomycetales;f__Gordoniaceae;g__Gordonia	0.513478	0.688312	1	1	3.39709e-06	2.04292e-06		k__Bacteria;p__Acidobacteria;c__Acidobacteria-5;o__;f__;g__	-1.01642	0.452547	1	1	0	1.24579e-05		k__Bacteria;p__Proteobacteria;c__Betaproteobacteria;o__Burkholderiales;f__Alcaligenaceae;g__Sutterella	-0.237536	0.833167	1	1	3.75083e-05	4.40539e-05			k__Bacteria;p__Actinobacteria;c__Actinobacteria;o__Actinomycetales;f__Gordoniaceae;g__Gordonia	-2.09204	0.027972	0.147852	1	0	3.39709e-06		k__Bacteria;p__Proteobacteria;c__Alphaproteobacteria;o__Rhodospirillales;f__Acetobacteraceae;g__Acidocella	2.88228	0.000999001	0.00913204	0.776224	1.21193e-05	0
k__Bacteria;p__Planctomycetes;c__OM190;o__CL500-15;f__;g__	-1.18493	0.362637	0.903107	1	0	1.67378e-05		k__Bacteria;p__Proteobacteria;c__Gammaproteobacteria;o__Pseudomonadales;f__Moraxellaceae;g__Moraxella	1.52565	0.108891	0.440669	1	3.38509e-06	2.3514e-07		k__Bacteria;p__Bacteroidetes;c__[Saprospirae];o__[Saprospirales];f__Saprospiraceae;g__	-0.926784	1	1	1	0	1.21479e-05		k__Bacteria;p__Planctomycetes;c__Phycisphaerae;o__WD2101;f__;g__	0.250182	0.847153	1	1	1.31123e-05	1.04938e-05			k__Bacteria;p__Proteobacteria;c__Gammaproteobacteria;o__Pseudomonadales;f__Moraxellaceae;g__Moraxella	-1.53377	0.125874	0.414425	1	0	3.38509e-06		k__Bacteria;p__Proteobacteria;c__Alphaproteobacteria;o__Rhodospirillales;f__Rhodospirillaceae;g__	2.8353	0.000999001	0.00913204	0.776224	3.3477e-05	0
k__Bacteria;p__Cyanobacteria;c__ML635J-21;o__;f__;g__	-2.55624	0.001998	0.0277223	1	0	1.67164e-05		k__Bacteria;p__Actinobacteria;c__Coriobacteriia;o__Coriobacteriales;f__Coriobacteriaceae;g__Atopobium	-2.5175	0.003996	0.0398063	1	3.38326e-06	6.00527e-05		k__Bacteria;p__Proteobacteria;c__Alphaproteobacteria;o__Rhodospirillales;f__Rhodospirillaceae;g__Azospirillum	-1.26813	0.15984	0.665335	1	0	1.15448e-05		k__Bacteria;p__Planctomycetes;c__Phycisphaerae;o__Phycisphaerales;f__;g__	-0.549504	0.848152	1	1	1.36143e-06	3.42932e-06			k__Bacteria;p__Actinobacteria;c__Coriobacteriia;o__Coriobacteriales;f__Coriobacteriaceae;g__Atopobium	-0.966677	0.360639	0.818854	1	1.34825e-06	3.38326e-06		k__Bacteria;p__Proteobacteria;c__Alphaproteobacteria;o__Sphingomonadales;f__Sphingomonadaceae;g__Novosphingobium	3.12783	0.000999001	0.00913204	0.776224	1.60896e-05	0
k__Bacteria;p__Proteobacteria;c__Betaproteobacteria;o__Burkholderiales;f__Oxalobacteraceae;g__Ralstonia	-2.64949	0.000999001	0.0158413	0.776224	0	1.66954e-05		k__Bacteria;p__Firmicutes;c__Clostridia;o__Clostridiales;f__Peptococcaceae;g__Desulfosporosinus	-0.28495	0.819181	1	1	3.37448e-06	4.44424e-06		k__Bacteria;p__Actinobacteria;c__Actinobacteria;o__Actinomycetales;f__Streptosporangiaceae;g__Nonomuraea	-1.50512	0.0559441	0.402486	1	0	1.09219e-05		k__Bacteria;p__Actinobacteria;c__Actinobacteria;o__Actinomycetales;f__Pseudonocardiaceae;g__	-0.201124	0.852148	1	1	8.15301e-06	9.87405e-06			k__Bacteria;p__Firmicutes;c__Clostridia;o__Clostridiales;f__Peptococcaceae;g__Desulfosporosinus	0.633572	0.55045	0.915844	1	7.27384e-06	3.37448e-06		k__Bacteria;p__Proteobacteria;c__Betaproteobacteria;o__Burkholderiales;f__Alcaligenaceae;g__	2.38301	0.000999001	0.00913204	0.776224	2.08323e-05	0
k__Bacteria;p__Bacteroidetes;c__Flavobacteriia;o__Flavobacteriales;f__[Weeksellaceae];g__Chryseobacterium	-2.18879	0.001998	0.0277223	1	0	1.4514e-05		k__Bacteria;p__Proteobacteria;c__Betaproteobacteria;o__MND1;f__;g__	-0.961052	0.523477	0.877183	1	3.36835e-06	2.87207e-05		k__Bacteria;p__Proteobacteria;c__Alphaproteobacteria;o__Rhizobiales;f__Methylocystaceae;g__Methylosinus	-1.25195	0.24975	0.839794	1	0	1.02053e-05		k__Bacteria;p__Proteobacteria;c__Betaproteobacteria;o__Burkholderiales;f__Burkholderiaceae;g__Burkholderia	-0.201327	0.852148	1	1	4.35218e-06	5.28539e-06			k__Bacteria;p__Proteobacteria;c__Betaproteobacteria;o__MND1;f__;g__	-1.98169	0.0539461	0.23816	1	0	3.36835e-06		k__Bacteria;p__Proteobacteria;c__Betaproteobacteria;o__Burkholderiales;f__Comamonadaceae;g__Comamonas	1.39781	0.000999001	0.00913204	0.776224	0.000425679	0
k__Bacteria;p__Acidobacteria;c__Acidobacteria-6;o__CCU21;f__;g__	-0.995673	0.521479	0.970743	1	0	1.43194e-05		k__Bacteria;p__Chlamydiae;c__Chlamydiia;o__Chlamydiales;f__Parachlamydiaceae;g__Candidatus Protochlamydia	-0.933771	0.478521	0.864472	1	3.30908e-06	1.10246e-05		k__Bacteria;p__Proteobacteria;c__Alphaproteobacteria;o__Sphingomonadales;f__Sphingomonadaceae;Other	-2.05159	0.004995	0.0862471	1	0	1.01397e-05		k__Bacteria;p__Firmicutes;c__Bacilli;o__Lactobacillales;f__Lactobacillaceae;g__	-0.328434	0.853147	1	1	1.20147e-06	1.79187e-06			k__Bacteria;p__Chlamydiae;c__Chlamydiia;o__Chlamydiales;f__Parachlamydiaceae;g__Candidatus Protochlamydia	-0.823461	0.552448	0.917205	1	1.0947e-06	3.30908e-06		k__Bacteria;p__Proteobacteria;c__Betaproteobacteria;o__Rhodocyclales;f__Rhodocyclaceae;g__Dechloromonas	2.94898	0.000999001	0.00913204	0.776224	1.76941e-05	0
k__Bacteria;p__Fusobacteria;c__Fusobacteriia;o__Fusobacteriales;f__Leptotrichiaceae;g__Leptotrichia	-1.68941	0.043956	0.266827	1	0	1.43124e-05		k__Bacteria;p__Proteobacteria;c__Gammaproteobacteria;o__Pseudomonadales;f__Moraxellaceae;g__Alkanindiges	2.12619	0.028971	0.16431	1	3.17612e-06	0		k__Bacteria;p__Actinobacteria;c__Acidimicrobiia;o__Acidimicrobiales;f__C111;g__	-2.17045	0.00899101	0.129371	1	0	9.94612e-06		k__Bacteria;p__Bacteroidetes;c__Sphingobacteriia;o__Sphingobacteriales;f__Sphingobacteriaceae;g__Sphingobacterium	0.761229	0.86014	1	1	6.99276e-06	1.71439e-06			k__Bacteria;p__Proteobacteria;c__Gammaproteobacteria;o__Pseudomonadales;f__Moraxellaceae;g__Alkanindiges	-1.96972	0.040959	0.186112	1	0	3.17612e-06		k__Bacteria;p__Proteobacteria;c__Deltaproteobacteria;o__Myxococcales;f__;g__	4.12071	0.000999001	0.00913204	0.776224	5.11064e-05	0
k__Bacteria;p__Actinobacteria;c__Actinobacteria;o__Actinomycetales;f__Micromonosporaceae;g__Actinoplanes	-1.01704	0.456543	0.97028	1	0	1.3995e-05		k__Bacteria;p__Planctomycetes;c__BD7-11;o__;f__;g__	0.0146443	1	1	1	3.16393e-06	3.1016e-06		k__Bacteria;p__Planctomycetes;c__OM190;o__agg27;f__;g__	-0.958376	0.737263	1	1	0	9.88696e-06		k__Bacteria;p__Chloroflexi;c__Ktedonobacteria;o__Ktedonobacterales;f__Ktedonobacteraceae;g__	0.940934	0.86014	1	1	3.97177e-05	3.28411e-06			k__Bacteria;p__Planctomycetes;c__BD7-11;o__;f__;g__	-1.50629	0.183816	0.527297	1	0	3.16393e-06		k__Bacteria;p__Proteobacteria;c__Gammaproteobacteria;o__Enterobacteriales;f__Enterobacteriaceae;g__Erwinia	2.15867	0.000999001	0.00913204	0.776224	0.000107837	0
k__Bacteria;p__Bacteroidetes;c__[Saprospirae];o__[Saprospirales];f__Chitinophagaceae;g__Sediminibacterium	-1.51505	0.107892	0.468336	1	0	1.33113e-05		k__Bacteria;p__Firmicutes;c__Clostridia;o__Clostridiales;f__Gracilibacteraceae;g__Gracilibacter	1.77316	0.0689311	0.315056	1	3.15956e-06	0		k__Bacteria;p__Actinobacteria;c__Actinobacteria;o__Actinomycetales;f__Propionibacteriaceae;Other	-1.32634	0.207792	0.77251	1	0	9.81818e-06		k__Bacteria;p__Proteobacteria;c__Alphaproteobacteria;o__Rhizobiales;f__Methylocystaceae;g__	0.575183	0.866134	1	1	3.19316e-05	1.78553e-05			k__Bacteria;p__Firmicutes;c__Clostridia;o__Clostridiales;f__Gracilibacteraceae;g__Gracilibacter	-1.64267	0.0949051	0.333671	1	0	3.15956e-06		k__Bacteria;p__Proteobacteria;c__Gammaproteobacteria;o__Pseudomonadales;f__Moraxellaceae;g__Enhydrobacter	1.2891	0.001998	0.0147852	1	0.000162117	0
k__Bacteria;p__Firmicutes;c__Clostridia;o__MBA08;f__;g__	-1.10932	0.283716	0.762794	1	0	1.28829e-05		k__Bacteria;p__OD1;c__SM2F11;o__;f__;g__	0.523775	0.7003	1	1	3.13575e-06	1.73246e-06		k__Bacteria;p__Firmicutes;c__Bacilli;o__Bacillales;f__Listeriaceae;g__Brochothrix	-0.926784	1	1	1	0	9.75311e-06		k__Bacteria;p__Actinobacteria;c__Actinobacteria;o__Actinomycetales;f__Actinomycetaceae;g__Actinomyces	0.436767	0.868132	1	1	3.12271e-06	1.6929e-06			k__Bacteria;p__OD1;c__SM2F11;o__;f__;g__	-1.53827	0.20979	0.541551	1	0	3.13575e-06		k__Bacteria;p__Proteobacteria;c__Gammaproteobacteria;o__Xanthomonadales;f__Sinobacteraceae;g__	1.8836	0.001998	0.0147852	1	2.51539e-05	0
k__Bacteria;p__Armatimonadetes;c__[Fimbriimonadia];o__[Fimbriimonadales];f__[Fimbriimonadaceae];g__Fimbriimonas	-1.43634	0.145854	0.555533	1	0	1.28469e-05		k__Bacteria;p__Actinobacteria;c__Actinobacteria;o__Actinomycetales;f__Microbacteriaceae;g__Rathayibacter	1.10609	0.358641	0.802924	1	3.10867e-06	8.39e-07		k__Bacteria;p__Bacteroidetes;c__Bacteroidia;o__Bacteroidales;f__Porphyromonadaceae;g__Porphyromonas	-1.85757	0.121878	0.557055	1	0	8.89267e-06		k__Bacteria;p__Firmicutes;c__Clostridia;o__Clostridiales;f__Lachnospiraceae;g__Roseburia	0.175561	0.871129	1	1	0.000226785	0.000210253			k__Bacteria;p__Actinobacteria;c__Actinobacteria;o__Actinomycetales;f__Microbacteriaceae;g__Rathayibacter	-1.61956	0.122877	0.406279	1	0	3.10867e-06		k__Bacteria;p__Verrucomicrobia;c__[Pedosphaerae];o__[Pedosphaerales];f__Ellin515;g__	3.19554	0.001998	0.0147852	1	6.08851e-06	0
k__Bacteria;p__Acidobacteria;c__Acidobacteria-6;o__iii1-15;f__RB40;g__	-1.02679	0.336663	0.857664	1	0	1.22577e-05		k__Bacteria;p__Verrucomicrobia;c__Verrucomicrobiae;o__Verrucomicrobiales;f__Verrucomicrobiaceae;g__	-0.563701	0.65035	0.989989	1	3.09409e-06	5.66406e-06		k__Bacteria;p__Proteobacteria;c__Deltaproteobacteria;o__Myxococcales;f__Myxococcaceae;g__	-1.6685	0.0809191	0.471484	1	0	8.88782e-06		k__Bacteria;p__Proteobacteria;c__Deltaproteobacteria;o__Myxococcales;f__Myxococcaceae;g__Myxococcus	0.282257	0.874126	1	1	4.8451e-05	3.80516e-05			k__Bacteria;p__Verrucomicrobia;c__Verrucomicrobiae;o__Verrucomicrobiales;f__Verrucomicrobiaceae;g__	-1.33534	0.196803	0.527297	1	0	3.09409e-06		k__Bacteria;p__Firmicutes;c__Clostridia;o__Clostridiales;Other;Other	2.21569	0.001998	0.0147852	1	4.08672e-06	0
k__Bacteria;p__Bacteroidetes;c__[Saprospirae];o__[Saprospirales];f__Saprospiraceae;g__	-0.9518	1	1	1	0	1.21479e-05		k__Bacteria;p__Bacteroidetes;c__Bacteroidia;o__Bacteroidales;f__[Odoribacteraceae];g__Butyricimonas	1.4389	0.0809191	0.345462	1	3.08748e-06	0		k__Bacteria;p__Firmicutes;c__Bacilli;o__Bacillales;f__Paenibacillaceae;g__Ammoniphilus	-0.999988	0.623377	1	1	0	8.55924e-06		k__Bacteria;p__Proteobacteria;c__Betaproteobacteria;o__Burkholderiales;f__Oxalobacteraceae;g__Collimonas	0.14137	0.877123	1	1	3.46637e-06	3.05489e-06			k__Bacteria;p__Bacteroidetes;c__Bacteroidia;o__Bacteroidales;f__[Odoribacteraceae];g__Butyricimonas	1.40868	0.204795	0.53479	1	1.68909e-05	3.08748e-06		k__Bacteria;p__Firmicutes;c__Clostridia;o__Clostridiales;f__Christensenellaceae;Other	2.96232	0.001998	0.0147852	1	1.87692e-05	0
k__Bacteria;p__Proteobacteria;c__Alphaproteobacteria;o__Rhodospirillales;f__Rhodospirillaceae;g__Azospirillum	-1.30236	0.150849	0.560812	1	0	1.15448e-05		k__Bacteria;p__Proteobacteria;c__Gammaproteobacteria;o__Enterobacteriales;f__Enterobacteriaceae;g__Proteus	0.470773	0.816184	1	1	3.08538e-06	1.97488e-06		k__Bacteria;p__Bacteroidetes;c__Cytophagia;o__Cytophagales;f__Cytophagaceae;g__Spirosoma	-1.12583	0.255744	0.845588	1	0	8.47218e-06		k__Bacteria;p__Acidobacteria;c__Acidobacteriia;o__Acidobacteriales;f__Koribacteraceae;g__	0.510954	0.883117	1	1	2.99722e-05	1.75669e-05			k__Bacteria;p__Proteobacteria;c__Gammaproteobacteria;o__Enterobacteriales;f__Enterobacteriaceae;g__Proteus	0.196864	1	1	1	4.10745e-06	3.08538e-06		k__Bacteria;p__Proteobacteria;c__Alphaproteobacteria;o__Rhizobiales;f__Rhizobiaceae;g__Kaistia	3.10457	0.001998	0.0147852	1	6.11102e-06	0
k__Bacteria;p__Planctomycetes;c__OM190;o__agg27;f__;g__	-0.984245	0.745255	1	1	0	9.88696e-06		k__Archaea;p__Euryarchaeota;c__Methanomicrobia;o__Methanosarcinales;f__Methanosaetaceae;g__Methanosaeta	1.22191	0.435564	0.815503	1	3.05319e-06	0		k__Bacteria;p__Proteobacteria;c__Betaproteobacteria;o__Burkholderiales;f__Oxalobacteraceae;Other	-1.24537	0.0719281	0.447105	1	0	8.47002e-06		k__Bacteria;p__Firmicutes;c__Clostridia;o__Clostridiales;f__Veillonellaceae;g__Veillonella	0.481759	0.886114	1	1	1.05696e-05	5.87882e-06			k__Archaea;p__Euryarchaeota;c__Methanomicrobia;o__Methanosarcinales;f__Methanosaetaceae;g__Methanosaeta	-1.13198	0.443556	0.818854	1	0	3.05319e-06		k__Bacteria;p__Proteobacteria;c__Alphaproteobacteria;o__Rhodospirillales;f__Rhodospirillaceae;g__Telmatospirillum	2.12438	0.001998	0.0147852	1	1.87875e-05	0
k__Bacteria;p__Firmicutes;c__Bacilli;o__Bacillales;f__Listeriaceae;g__Brochothrix	-0.9518	0.794206	1	1	0	9.75311e-06		k__Bacteria;p__Proteobacteria;c__Alphaproteobacteria;o__Rhodobacterales;f__Hyphomonadaceae;g__	-0.946339	0.61039	0.963969	1	3.05047e-06	6.00616e-05		k__Bacteria;p__Proteobacteria;c__Gammaproteobacteria;o__;f__;g__	-1.49325	0.128871	0.575476	1	0	8.41205e-06		k__Bacteria;p__Proteobacteria;c__Gammaproteobacteria;o__Enterobacteriales;f__Enterobacteriaceae;g__Proteus	0.50901	0.893107	1	1	4.10745e-06	1.98825e-06			k__Bacteria;p__Proteobacteria;c__Alphaproteobacteria;o__Rhodobacterales;f__Hyphomonadaceae;g__	-1.48673	0.11988	0.398063	1	0	3.05047e-06		k__Bacteria;p__Proteobacteria;c__Alphaproteobacteria;o__Sphingomonadales;f__Erythrobacteraceae;g__	2.11861	0.001998	0.0147852	1	1.7121e-05	0
k__Bacteria;p__Proteobacteria;c__Deltaproteobacteria;o__Syntrophobacterales;f__Syntrophobacteraceae;g__	-1.22852	0.157842	0.567793	1	0	9.14851e-06		k__Bacteria;p__Acidobacteria;c__Acidobacteria-5;o__;f__;g__	-0.673208	0.861139	1	1	3.03631e-06	1.24579e-05		k__Bacteria;p__Actinobacteria;c__Actinobacteria;o__Actinomycetales;Other;Other	-3.2211	0.000999001	0.0277223	0.776224	0	8.31916e-06		k__Bacteria;p__Firmicutes;c__Bacilli;o__Lactobacillales;f__;g__	0.227513	0.894106	1	1	2.97231e-05	2.54938e-05			k__Bacteria;p__Acidobacteria;c__Acidobacteria-5;o__;f__;g__	-1.47261	0.188811	0.527297	1	0	3.03631e-06		k__Bacteria;p__Acidobacteria;c__Acidobacteriia;o__Acidobacteriales;f__Acidobacteriaceae;g__Terriglobus	2.28216	0.002997	0.0207917	1	2.46968e-05	0
k__Bacteria;p__Actinobacteria;c__Actinobacteria;o__Actinomycetales;f__Thermomonosporaceae;g__Actinoallomurus	-1.85945	0.012987	0.118717	1	0	8.78698e-06		k__Bacteria;p__Firmicutes;c__Clostridia;o__Clostridiales;f__[Tissierellaceae];g__Sporanaerobacter	2.06342	0.0699301	0.317752	1	3.01953e-06	0		k__Bacteria;p__Chloroflexi;c__Thermomicrobia;o__AKYG1722;f__;g__	-1.49586	0.217782	0.790665	1	0	7.92386e-06		k__Bacteria;p__Actinobacteria;c__Thermoleophilia;o__Solirubrobacterales;f__Conexibacteraceae;Other	-0.973684	0.896104	1	1	0	6.46554e-07			k__Bacteria;p__Firmicutes;c__Clostridia;o__Clostridiales;f__[Tissierellaceae];g__Sporanaerobacter	-1.91157	0.0809191	0.302279	1	0	3.01953e-06		k__Bacteria;p__Firmicutes;c__Bacilli;o__Bacillales;f__Paenibacillaceae;g__Cohnella	2.57152	0.002997	0.0207917	1	1.14267e-05	0
k__Bacteria;p__Bacteroidetes;c__Cytophagia;o__Cytophagales;f__Cytophagaceae;g__Spirosoma	-1.15622	0.504496	0.97028	1	0	8.47218e-06		k__Bacteria;p__Proteobacteria;c__Gammaproteobacteria;o__Pseudomonadales;f__Moraxellaceae;Other	2.17881	0.021978	0.134464	1	2.95494e-06	2.84266e-07		k__Bacteria;p__TM7;c__TM7-3;o__;f__;g__	-1.474	0.0789211	0.464558	1	0	7.8633e-06		k__Bacteria;p__Cyanobacteria;c__Chloroplast;o__Chlorophyta;f__;g__	0.845934	0.908092	1	1	0.000115258	2.92803e-05			k__Bacteria;p__Proteobacteria;c__Gammaproteobacteria;o__Pseudomonadales;f__Moraxellaceae;Other	-0.0696559	1	1	1	2.72285e-06	2.95494e-06		k__Bacteria;p__Proteobacteria;c__Alphaproteobacteria;o__Rhizobiales;f__Hyphomicrobiaceae;g__Devosia	2.39823	0.002997	0.0207917	1	2.35468e-05	0
k__Bacteria;p__Chloroflexi;c__Thermomicrobia;o__AKYG1722;f__;g__	-1.53623	0.285714	0.762887	1	0	7.92386e-06		k__Bacteria;p__Chloroflexi;c__Ellin6529;o__;f__;g__	-0.45036	0.689311	1	1	2.93642e-06	4.57795e-06		k__Bacteria;p__Proteobacteria;c__Epsilonproteobacteria;o__Campylobacterales;f__Campylobacteraceae;g__Campylobacter	-0.926784	1	1	1	0	7.80249e-06		k__Bacteria;p__Firmicutes;c__Bacilli;o__Gemellales;f__Gemellaceae;g__Gemella	0.116284	0.919081	1	1	0.00118913	0.0011288			k__Bacteria;p__Chloroflexi;c__Ellin6529;o__;f__;g__	-1.44486	0.182817	0.527297	1	0	2.93642e-06		k__Bacteria;p__Proteobacteria;c__Betaproteobacteria;o__Burkholderiales;f__Burkholderiaceae;g__Burkholderia	1.65273	0.003996	0.0260916	1	2.51731e-05	0
k__Bacteria;p__Proteobacteria;c__Gammaproteobacteria;o__Pasteurellales;f__Pasteurellaceae;g__	-1.13465	0.204795	0.671417	1	0	7.80433e-06		k__Bacteria;p__Proteobacteria;c__Alphaproteobacteria;o__Rhizobiales;f__Xanthobacteraceae;g__Labrys	0.42039	0.69031	1	1	2.92582e-06	1.8309e-06		k__Bacteria;p__Chloroflexi;c__S085;o__;f__;g__	-1.29512	0.391608	1	1	0	7.25709e-06		k__Bacteria;p__Proteobacteria;c__Epsilonproteobacteria;o__Campylobacterales;f__Campylobacteraceae;g__Campylobacter	-0.973684	0.922078	1	1	0	1.12936e-06			k__Bacteria;p__Proteobacteria;c__Alphaproteobacteria;o__Rhizobiales;f__Xanthobacteraceae;g__Labrys	-0.743555	0.46953	0.827268	1	1.20147e-06	2.92582e-06		k__Bacteria;p__Firmicutes;c__Bacilli;o__Bacillales;f__Planococcaceae;g__Rummeliibacillus	1.64663	0.003996	0.0260916	1	1.4247e-05	0
k__Bacteria;p__Chloroflexi;c__TK10;o__AKYG885;f__Dolo_23;g__	-1.02169	0.490509	0.97028	1	0	7.48779e-06		k__Bacteria;p__Proteobacteria;c__Gammaproteobacteria;o__Pseudomonadales;Other;Other	2.49638	0.021978	0.134464	1	2.85143e-06	0		k__Bacteria;p__Proteobacteria;c__Alphaproteobacteria;o__Caulobacterales;f__Caulobacteraceae;g__Caulobacter	-3.05561	0.000999001	0.0277223	0.776224	0	7.0589e-06		k__Bacteria;p__Acidobacteria;c__Holophagae;o__Holophagales;f__Holophagaceae;g__	-0.973684	0.924076	1	1	0	1.31587e-06			k__Bacteria;p__Proteobacteria;c__Gammaproteobacteria;o__Pseudomonadales;Other;Other	-2.31266	0.035964	0.172494	1	0	2.85143e-06		k__Bacteria;p__Actinobacteria;c__Actinobacteria;o__Actinomycetales;f__Corynebacteriaceae;g__Corynebacterium	2.76234	0.004995	0.031049	1	2.07764e-05	0
k__Bacteria;p__Proteobacteria;c__Betaproteobacteria;o__;f__;g__	-1.04067	0.505495	0.97028	1	0	7.36462e-06		k__Bacteria;p__Proteobacteria;c__Gammaproteobacteria;o__Pasteurellales;f__Pasteurellaceae;g__Mannheimia	1.9334	0.0609391	0.292282	1	2.81387e-06	0		k__Bacteria;p__Gemmatimonadetes;c__Gemmatimonadetes;o__;f__;g__	-1.1696	0.335664	1	1	0	6.94948e-06		k__Bacteria;p__Firmicutes;c__Bacilli;o__Lactobacillales;f__Leuconostocaceae;g__Weissella	-0.973684	0.937063	1	1	0	1.29301e-06			k__Bacteria;p__Proteobacteria;c__Gammaproteobacteria;o__Pasteurellales;f__Pasteurellaceae;g__Mannheimia	-1.79112	0.0739261	0.287203	1	0	2.81387e-06		k__Bacteria;p__Proteobacteria;c__Betaproteobacteria;o__Burkholderiales;f__Oxalobacteraceae;g__Janthinobacterium	2.74905	0.004995	0.031049	1	1.88685e-05	0
k__Bacteria;p__Chloroflexi;c__S085;o__;f__;g__	-1.33008	0.502498	0.97028	1	0	7.25709e-06		k__Bacteria;p__Proteobacteria;c__Alphaproteobacteria;o__Caulobacterales;f__Caulobacteraceae;g__Phenylobacterium	-0.636601	0.686314	1	1	2.80487e-06	6.14484e-06		k__Bacteria;p__Proteobacteria;c__Alphaproteobacteria;o__Rhizobiales;f__Hyphomicrobiaceae;g__Parvibaculum	-0.926784	0.887113	1	1	0	6.91931e-06		k__Bacteria;p__Firmicutes;c__Bacilli;o__Bacillales;f__Paenibacillaceae;g__	0.544025	0.939061	1	1	5.18057e-06	2.32796e-06			k__Bacteria;p__Proteobacteria;c__Alphaproteobacteria;o__Caulobacterales;f__Caulobacteraceae;g__Phenylobacterium	-0.598896	0.549451	0.915844	1	1.38041e-06	2.80487e-06		k__Bacteria;p__Proteobacteria;c__Gammaproteobacteria;o__Xanthomonadales;f__Xanthomonadaceae;g__Pseudoxanthomonas	1.35056	0.00599401	0.0363855	1	6.2752e-05	0
[truncated: 336 more rows]

## Sheet: Table S5. Alpha diversity
Supplementary Table S5. Alpha diversities based on two-sample non-paramatric t-test (Monte Carlo) of mice intestinal tissue type from the four sampling sites.
Observed OTUs
Group1	Group2	Group1 mean	Group1 std	Group2 mean	Group2 std	t stat	p-value (corrected)
AB_large	UR_small	1653.8	525.824	2915.38	423.812	-7.79464	0.028
TB_large	UR_small	1583.42	418.148	2915.38	423.812	-9.44561	0.028
AB_small	UR_small	1307.26	472.407	2915.38	423.812	-10.7345	0.028
PB_small	TB_small	2179.55	321.414	1130.4	522.953	6.28702	0.028
TB_small	UR_large	1130.4	522.953	2920.7	352.347	-12.2635	0.028
TB_small	UR_small	1130.4	522.953	2915.38	423.812	-10.4682	0.028
[truncated: 82 more rows]

## Sheet: Table S6. Permanova results
Source	df	SS	MS	Pseudo-F	P(perm)	Unique perms	P(Monte Carlo Test)
[truncated: 6 more rows]

[truncated: 15 more sheets: Table S7. Picrust Pathways, Table S8. KO summary, Table S9. Multicomp KOs, Table S10. Pairwise KOs, Table S11. Metagenome Contrib, Table S12. Sequencing summary, Table S13. Assembly summary, Table S14. Rel ARG Percentages, Table S15. Abundance ARGs, Table S16. Alpha_diversity ARGs, Table S17. BacMet categories, Table S18. BacMet ARG-MRG %, Table S19. Abund (BacMet), Table S20-21. Alpha AB-MRGs, Table 22. Random_vs_observed]
